# Supplementary material for: (E)-1-[2-(4-Fluoro-2-nitro­styr­yl)-1-phenyl­sulfonyl-1H-indol-3-yl]propan-1-one
Source: Acta Crystallogr Sect E Struct Rep Online. 2013 Nov 16;69(Pt 12):o1780. doi: 10.1107/S1600536813030961 (PMC3885049; doi:10.1107/S1600536813030961)
Supplement: Supplementary file 1 [file e-69-o1780-sup1.cif]

##############################################################################
#                                                                            #
# This CIF contains the data in a paper accepted for publication in          #
# Acta Crystallographica Section E. It conforms to the requirements of       #
# Notes for Authors for Acta Crystallographica Section E, and has been       #
# peer reviewed under the auspices of the IUCr Commission on Journals.       #
#                                                                            #
# Full details of the Crystallographic Information File format               #
# are given in the paper "The Crystallographic Information File (CIF):       #
# a New Standard Archive File for Crystallography" by S. R. Hall, F. H.      #
# Allen and I. D. Brown [Acta Cryst. (1991), A47, 655-685].                  #
#                                                                            #
# The current version of the core CIF dictionary is obtainable from          #
# ftp://ftp.iucr.org/pub/cif_core.dic.                                       #
#                                                                            #
# Software is freely available for graphical display of the structure(s)     #
# in this CIF. For information consult the CIF software page                 #
# http://www.iucr.org/resources/cif/software.                                #
#                                                                            #
# This file may be used for bona fide research purposes within the           #
# scientific community so long as proper attribution is given to the journal # 
# article from which it was obtained.                                        #
#                                                                            #
##############################################################################
data_I
_audit_creation_method     SHELXL-97
_database_code_depnum_ccdc_archive     'CCDC 971357'
_chemical_name_systematic
;\
(<i>E</i>)-1-[2-(4-Fluoro-2-nitrostyryl)-1-phenylsulfonyl-1<i>H</i>-indol-3-\
yl]propan-1-one
;
_chemical_name_common     ?
_chemical_formula_moiety     'C25 H19 F N2 O5 S'
_chemical_formula_sum     'C25 H19 F N2 O5 S'
_chemical_formula_iupac     'C25 H19 F N2 O5 S'
_chemical_formula_weight     478.48
_chemical_melting_point     ?
_symmetry_cell_setting     triclinic
_symmetry_space_group_name_H-M     'P -1'
_symmetry_space_group_name_Hall     '-P 1'
loop_
    _symmetry_equiv_pos_as_xyz
    'x, y, z'
    '-x, -y, -z'
_cell_length_a     8.2615(3)
_cell_length_b     10.7624(5)
_cell_length_c     13.2432(6)
_cell_angle_alpha     68.606(2)
_cell_angle_beta     80.554(3)
_cell_angle_gamma     81.012(2)
_cell_volume     1075.53(8)
_cell_formula_units_Z     2
_cell_measurement_reflns_used     5619
_cell_measurement_theta_min     2.1
_cell_measurement_theta_max     31.1
_cell_measurement_temperature     295(2)
_exptl_crystal_description     block
_exptl_crystal_colour     colourless
_exptl_crystal_size_max     0.30
_exptl_crystal_size_mid     0.24
_exptl_crystal_size_min     0.20
_exptl_crystal_density_diffrn     1.477
_exptl_crystal_density_meas     ?
_exptl_crystal_density_method     'not measured'
_exptl_crystal_F_000     496
_exptl_absorpt_coefficient_mu     0.202
_exptl_absorpt_correction_type     multi-scan
_exptl_absorpt_process_details     '(SADABS; Sheldrick, 1996)'
_exptl_absorpt_correction_T_min     0.9420
_exptl_absorpt_correction_T_max     0.9608
_exptl_special_details     ?
_diffrn_ambient_temperature     295(2)
_diffrn_radiation_type     MoK\a
_diffrn_radiation_wavelength     0.71073
_diffrn_radiation_source     'fine-focus sealed tube'
_diffrn_radiation_monochromator     graphite
_diffrn_measurement_device_type     'Bruker  APEXII'
_diffrn_measurement_method     '\w and \f scan'
_diffrn_detector_area_resol_mean     ?
_diffrn_reflns_number     27388
_diffrn_reflns_av_R_equivalents     0.0276
_diffrn_reflns_av_sigmaI/netI     0.0278
_diffrn_reflns_theta_min     1.66
_diffrn_reflns_theta_max     35.04
_diffrn_reflns_theta_full     25.00
_diffrn_measured_fraction_theta_max     0.860
_diffrn_measured_fraction_theta_full     0.999
_diffrn_reflns_limit_h_min     -12
_diffrn_reflns_limit_h_max     12
_diffrn_reflns_limit_k_min     -16
_diffrn_reflns_limit_k_max     17
_diffrn_reflns_limit_l_min     -20
_diffrn_reflns_limit_l_max     21
_diffrn_standards_number     0
_diffrn_standards_interval_count     ?
_diffrn_standards_interval_time     0
_diffrn_standards_decay_%     ?
_refine_special_details
;
Refinement of <i>F</i>^2^ against ALL reflections. The weighted <i>R</i>-factor
<i>wR</i> and goodness of fit <i>S</i> are based on <i>F</i>^2^, conventional
<i>R</i>-factors <i>R</i> are based on <i>F</i>, with <i>F</i> set to zero for
negative <i>F</i>^2^. The threshold expression of <i>F</i>^2^ >
\s(<i>F</i>^2^) is used only for calculating <i>R</i>-factors(gt) <i>etc</i>.
and is not relevant to the choice of reflections for refinement.
<i>R</i>-factors based on <i>F</i>^2^ are statistically about twice as large
as those based on <i>F</i>, and <i>R</i>- factors based on ALL data will be
even larger.
;
_reflns_number_total     8185
_reflns_number_gt     5506
_reflns_threshold_expression     I>2sigma(I)
_refine_ls_structure_factor_coef     Fsqd
_refine_ls_matrix_type     full
_refine_ls_R_factor_all     0.0835
_refine_ls_R_factor_gt     0.0552
_refine_ls_wR_factor_gt     0.1518
_refine_ls_wR_factor_ref     0.1757
_refine_ls_goodness_of_fit_ref     1.025
_refine_ls_restrained_S_all     1.025
_refine_ls_number_reflns     8185
_refine_ls_number_parameters     308
_refine_ls_number_restraints     0
_refine_ls_hydrogen_treatment     constr
_refine_ls_weighting_scheme     calc
_refine_ls_weighting_details
         'calc w=1/[\s^2^(Fo^2^)+(0.0890P)^2^+0.2703P] where P=(Fo^2^+2Fc^2^)/3'
_atom_sites_solution_hydrogens     geom
_atom_sites_solution_primary     direct
_atom_sites_solution_secondary     difmap
_refine_ls_shift/su_max     0.000
_refine_ls_shift/su_mean     0.000
_refine_diff_density_max     0.963
_refine_diff_density_min     -0.609
_refine_ls_extinction_method     none
_refine_ls_extinction_coef     ?
loop_
    _atom_type_symbol
    _atom_type_description
    _atom_type_scat_dispersion_real
    _atom_type_scat_dispersion_imag
    _atom_type_scat_source
    'C' 'C' 0.0033 0.0016
                         'International Tables Vol C Tables 4.2.6.8 and 6.1.1.4'
    'H' 'H' 0.0000 0.0000
                         'International Tables Vol C Tables 4.2.6.8 and 6.1.1.4'
    'N' 'N' 0.0061 0.0033
                         'International Tables Vol C Tables 4.2.6.8 and 6.1.1.4'
    'O' 'O' 0.0106 0.0060
                         'International Tables Vol C Tables 4.2.6.8 and 6.1.1.4'
    'S' 'S' 0.1246 0.1234
                         'International Tables Vol C Tables 4.2.6.8 and 6.1.1.4'
    'F' 'F' 0.0171 0.0103
                         'International Tables Vol C Tables 4.2.6.8 and 6.1.1.4'
_computing_data_collection     'APEX2 (Bruker, 2004)'
_computing_cell_refinement     'SAINT (Bruker, 2004)'
_computing_data_reduction     'SAINT (Bruker, 2004)'
_computing_structure_solution     'SHELXS97 (Sheldrick, 2008)'
_computing_structure_refinement     'SHELXL97 (Sheldrick, 2008)'
_computing_molecular_graphics     'PLATON (Spek, 2009)'
_computing_publication_material     'SHELXL97 (Sheldrick, 2008)'
loop_
    _atom_site_type_symbol
    _atom_site_label
    _atom_site_fract_x
    _atom_site_fract_y
    _atom_site_fract_z
    _atom_site_U_iso_or_equiv
    _atom_site_adp_type
    _atom_site_calc_flag
    _atom_site_refinement_flags
    _atom_site_occupancy
    _atom_site_symmetry_multiplicity
    _atom_site_disorder_assembly
    _atom_site_disorder_group
    C C1 -0.05337(18) 0.17906(15) 0.76350(12) 0.0387(3) Uani d . 1 1 . .
    C C2 -0.0663(2) 0.06833(18) 0.85866(14) 0.0476(4) Uani d . 1 1 . .
    H H2 0.0275 0.0203 0.8901 0.057 Uiso calc R 1 1 . .
    C C3 -0.2214(2) 0.0306(2) 0.90598(16) 0.0563(4) Uani d . 1 1 . .
    H H3 -0.2324 -0.0430 0.9702 0.068 Uiso calc R 1 1 . .
    C C4 -0.3602(2) 0.1021(2) 0.85825(16) 0.0540(4) Uani d . 1 1 . .
    H H4 -0.4641 0.0762 0.8907 0.065 Uiso calc R 1 1 . .
    C C5 -0.3457(2) 0.2109(2) 0.76326(16) 0.0548(4) Uani d . 1 1 . .
    H H5 -0.4397 0.2576 0.7314 0.066 Uiso calc R 1 1 . .
    C C6 -0.1920(2) 0.25156(19) 0.71465(14) 0.0489(4) Uani d . 1 1 . .
    H H6 -0.1817 0.3257 0.6507 0.059 Uiso calc R 1 1 . .
    C C7 0.1475(2) 0.19323(17) 0.50807(12) 0.0439(3) Uani d . 1 1 . .
    C C8 0.0691(3) 0.3166(2) 0.44803(15) 0.0596(5) Uani d . 1 1 . .
    H H8 0.0385 0.3851 0.4765 0.072 Uiso calc R 1 1 . .
    C C9 0.0389(3) 0.3323(2) 0.34425(16) 0.0668(6) Uani d . 1 1 . .
    H H9 -0.0130 0.4135 0.3020 0.080 Uiso calc R 1 1 . .
    C C10 0.0836(3) 0.2308(2) 0.30181(15) 0.0637(5) Uani d . 1 1 . .
    H H10 0.0627 0.2457 0.2312 0.076 Uiso calc R 1 1 . .
    C C11 0.1583(2) 0.1080(2) 0.36119(13) 0.0544(4) Uani d . 1 1 . .
    H H11 0.1858 0.0397 0.3322 0.065 Uiso calc R 1 1 . .
    C C12 0.1919(2) 0.08841(17) 0.46722(12) 0.0429(3) Uani d . 1 1 . .
    C C13 0.27195(19) -0.02364(15) 0.54893(12) 0.0403(3) Uani d . 1 1 . .
    C C14 0.27322(18) 0.01380(14) 0.63737(11) 0.0367(3) Uani d . 1 1 . .
    C C15 0.3524(3) -0.14616(18) 0.52664(14) 0.0522(4) Uani d . 1 1 . .
    C C16 0.4209(3) -0.26746(18) 0.61156(15) 0.0563(4) Uani d . 1 1 . .
    H H16A 0.3365 -0.2957 0.6730 0.068 Uiso calc R 1 1 . .
    H H16B 0.5119 -0.2449 0.6373 0.068 Uiso calc R 1 1 . .
    C C17 0.4816(4) -0.3835(2) 0.5708(2) 0.0767(7) Uani d . 1 1 . .
    H H17A 0.3896 -0.4137 0.5537 0.115 Uiso calc R 1 1 . .
    H H17B 0.5345 -0.4558 0.6265 0.115 Uiso calc R 1 1 . .
    H H17C 0.5589 -0.3542 0.5065 0.115 Uiso calc R 1 1 . .
    C C18 0.34816(19) -0.05675(15) 0.73895(11) 0.0380(3) Uani d . 1 1 . .
    H H18 0.4365 -0.0220 0.7510 0.046 Uiso calc R 1 1 . .
    C C19 0.29602(19) -0.16804(15) 0.81477(11) 0.0380(3) Uani d . 1 1 . .
    H H19 0.2011 -0.1976 0.8059 0.046 Uiso calc R 1 1 . .
    C C20 0.37971(18) -0.24690(14) 0.91153(11) 0.0360(3) Uani d . 1 1 . .
    C C21 0.5492(2) -0.24341(16) 0.90850(14) 0.0454(3) Uani d . 1 1 . .
    H H21 0.6053 -0.1874 0.8457 0.054 Uiso calc R 1 1 . .
    C C22 0.6361(2) -0.31934(18) 0.99463(15) 0.0510(4) Uani d . 1 1 . .
    H H22 0.7478 -0.3125 0.9913 0.061 Uiso calc R 1 1 . .
    C C23 0.5542(2) -0.40558(17) 1.08570(15) 0.0511(4) Uani d . 1 1 . .
    C C24 0.3899(2) -0.41643(16) 1.09468(13) 0.0462(4) Uani d . 1 1 . .
    H H24 0.3370 -0.4760 1.1569 0.055 Uiso calc R 1 1 . .
    C C25 0.30441(19) -0.33571(15) 1.00810(11) 0.0384(3) Uani d . 1 1 . .
    N N1 0.20107(17) 0.14790(13) 0.61298(10) 0.0410(3) Uani d . 1 1 . .
    N N2 0.12683(19) -0.34714(16) 1.02366(11) 0.0489(3) Uani d . 1 1 . .
    O O1 0.12824(18) 0.36656(12) 0.64011(11) 0.0580(3) Uani d . 1 1 . .
    O O2 0.25410(15) 0.17470(13) 0.78405(10) 0.0492(3) Uani d . 1 1 . .
    O O3 0.3708(3) -0.1422(2) 0.43278(14) 0.1065(8) Uani d . 1 1 . .
    O O4 0.03576(17) -0.25160(16) 0.97436(13) 0.0684(4) Uani d . 1 1 . .
    O O5 0.0783(2) -0.45267(19) 1.08539(15) 0.0913(6) Uani d . 1 1 . .
    S S1 0.14288(5) 0.22764(4) 0.70332(3) 0.04104(11) Uani d . 1 1 . .
    F F1 0.64046(18) -0.48260(14) 1.16881(11) 0.0778(4) Uani d . 1 1 . .
loop_
    _atom_site_aniso_label
    _atom_site_aniso_U_11
    _atom_site_aniso_U_22
    _atom_site_aniso_U_33
    _atom_site_aniso_U_12
    _atom_site_aniso_U_13
    _atom_site_aniso_U_23
    C1 0.0383(7) 0.0433(7) 0.0372(7) -0.0005(5) -0.0030(5) -0.0194(6)
    C2 0.0446(8) 0.0492(9) 0.0453(8) -0.0023(6) -0.0044(6) -0.0135(7)
    C3 0.0536(10) 0.0562(10) 0.0553(10) -0.0114(8) 0.0045(8) -0.0171(8)
    C4 0.0426(8) 0.0676(11) 0.0620(11) -0.0103(8) 0.0031(7) -0.0366(9)
    C5 0.0401(8) 0.0756(12) 0.0585(10) 0.0042(8) -0.0096(7) -0.0372(10)
    C6 0.0465(9) 0.0570(10) 0.0430(8) 0.0034(7) -0.0073(6) -0.0199(7)
    C7 0.0439(8) 0.0475(8) 0.0315(6) -0.0027(6) -0.0015(6) -0.0055(6)
    C8 0.0646(11) 0.0569(11) 0.0416(9) 0.0094(9) -0.0054(8) -0.0053(8)
    C9 0.0628(12) 0.0732(13) 0.0416(9) 0.0056(10) -0.0100(8) 0.0033(9)
    C10 0.0587(11) 0.0875(15) 0.0335(8) -0.0111(10) -0.0098(7) -0.0047(9)
    C11 0.0584(10) 0.0704(12) 0.0337(7) -0.0154(9) -0.0069(7) -0.0131(7)
    C12 0.0430(8) 0.0509(8) 0.0304(6) -0.0113(6) -0.0013(5) -0.0078(6)
    C13 0.0456(8) 0.0412(7) 0.0322(6) -0.0095(6) -0.0010(5) -0.0100(5)
    C14 0.0390(7) 0.0370(7) 0.0303(6) -0.0049(5) -0.0004(5) -0.0082(5)
    C15 0.0694(11) 0.0485(9) 0.0438(8) -0.0094(8) -0.0045(8) -0.0216(7)
    C16 0.0739(12) 0.0455(9) 0.0468(9) 0.0002(8) 0.0042(8) -0.0202(7)
    C17 0.1053(19) 0.0522(11) 0.0682(13) -0.0006(11) 0.0154(13) -0.0298(10)
    C18 0.0422(7) 0.0379(7) 0.0326(6) -0.0020(5) -0.0038(5) -0.0118(5)
    C19 0.0397(7) 0.0407(7) 0.0315(6) -0.0033(5) -0.0026(5) -0.0110(5)
    C20 0.0412(7) 0.0340(6) 0.0318(6) -0.0024(5) -0.0033(5) -0.0116(5)
    C21 0.0423(8) 0.0421(8) 0.0453(8) -0.0035(6) -0.0041(6) -0.0085(6)
    C22 0.0444(8) 0.0480(9) 0.0570(10) -0.0009(7) -0.0135(7) -0.0127(7)
    C23 0.0628(11) 0.0431(8) 0.0458(8) 0.0028(7) -0.0217(8) -0.0105(7)
    C24 0.0606(10) 0.0419(8) 0.0334(7) -0.0055(7) -0.0074(6) -0.0089(6)
    C25 0.0460(8) 0.0367(7) 0.0322(6) -0.0055(5) -0.0031(5) -0.0119(5)
    N1 0.0473(7) 0.0399(6) 0.0302(5) 0.0019(5) -0.0018(5) -0.0093(5)
    N2 0.0490(8) 0.0547(8) 0.0382(7) -0.0129(6) 0.0003(6) -0.0096(6)
    O1 0.0655(8) 0.0389(6) 0.0634(8) -0.0044(5) 0.0000(6) -0.0142(6)
    O2 0.0431(6) 0.0580(7) 0.0523(7) -0.0025(5) -0.0092(5) -0.0258(6)
    O3 0.187(2) 0.0818(12) 0.0574(9) 0.0227(13) -0.0319(12) -0.0396(9)
    O4 0.0455(7) 0.0704(9) 0.0690(9) -0.0035(6) -0.0025(6) -0.0031(7)
    O5 0.0707(10) 0.0820(11) 0.0877(12) -0.0339(9) -0.0065(9) 0.0192(9)
    S1 0.0421(2) 0.03958(19) 0.0412(2) -0.00283(14) -0.00230(14) -0.01553(15)
    F1 0.0838(9) 0.0747(8) 0.0621(7) -0.0007(7) -0.0385(7) 0.0009(6)
_geom_special_details
;
All e.s.d.'s (except the e.s.d. in the dihedral angle between two l.s. planes)
are estimated using the full covariance matrix. The cell e.s.d.'s are taken
into account individually in the estimation of e.s.d.'s in distances, angles
and torsion angles; correlations between e.s.d.'s in cell parameters are only
used when they are defined by crystal symmetry. An approximate (isotropic)
treatment of cell e.s.d.'s is used for estimating e.s.d.'s involving l.s.
planes.
;
loop_
    _geom_bond_atom_site_label_1
    _geom_bond_atom_site_label_2
    _geom_bond_site_symmetry_2
    _geom_bond_distance
    _geom_bond_publ_flag
    C1 C2 . 1.385(2) ?
    C1 C6 . 1.391(2) ?
    C1 S1 . 1.7532(16) ?
    C2 C3 . 1.383(3) ?
    C2 H2 . 0.9300 ?
    C3 C4 . 1.383(3) ?
    C3 H3 . 0.9300 ?
    C4 C5 . 1.374(3) ?
    C4 H4 . 0.9300 ?
    C5 C6 . 1.385(3) ?
    C5 H5 . 0.9300 ?
    C6 H6 . 0.9300 ?
    C7 C8 . 1.394(2) ?
    C7 C12 . 1.397(2) ?
    C7 N1 . 1.4155(19) ?
    C8 C9 . 1.382(3) ?
    C8 H8 . 0.9300 ?
    C9 C10 . 1.379(3) ?
    C9 H9 . 0.9300 ?
    C10 C11 . 1.375(3) ?
    C10 H10 . 0.9300 ?
    C11 C12 . 1.410(2) ?
    C11 H11 . 0.9300 ?
    C12 C13 . 1.448(2) ?
    C13 C14 . 1.373(2) ?
    C13 C15 . 1.488(2) ?
    C14 N1 . 1.4131(19) ?
    C14 C18 . 1.467(2) ?
    C15 O3 . 1.213(2) ?
    C15 C16 . 1.482(3) ?
    C16 C17 . 1.520(3) ?
    C16 H16A . 0.9700 ?
    C16 H16B . 0.9700 ?
    C17 H17A . 0.9600 ?
    C17 H17B . 0.9600 ?
    C17 H17C . 0.9600 ?
    C18 C19 . 1.330(2) ?
    C18 H18 . 0.9300 ?
    C19 C20 . 1.4678(19) ?
    C19 H19 . 0.9300 ?
    C20 C21 . 1.401(2) ?
    C20 C25 . 1.403(2) ?
    C21 C22 . 1.375(2) ?
    C21 H21 . 0.9300 ?
    C22 C23 . 1.373(3) ?
    C22 H22 . 0.9300 ?
    C23 F1 . 1.3465(19) ?
    C23 C24 . 1.363(3) ?
    C24 C25 . 1.384(2) ?
    C24 H24 . 0.9300 ?
    C25 N2 . 1.466(2) ?
    N1 S1 . 1.6824(13) ?
    N2 O5 . 1.215(2) ?
    N2 O4 . 1.216(2) ?
    O1 S1 . 1.4193(13) ?
    O2 S1 . 1.4235(13) ?
loop_
    _geom_angle_atom_site_label_1
    _geom_angle_atom_site_label_2
    _geom_angle_atom_site_label_3
    _geom_angle_site_symmetry_1
    _geom_angle_site_symmetry_3
    _geom_angle
    _geom_angle_publ_flag
    C2 C1 C6 . . 121.56(16) ?
    C2 C1 S1 . . 118.92(12) ?
    C6 C1 S1 . . 119.52(13) ?
    C3 C2 C1 . . 118.70(16) ?
    C3 C2 H2 . . 120.7 ?
    C1 C2 H2 . . 120.7 ?
    C2 C3 C4 . . 120.28(18) ?
    C2 C3 H3 . . 119.9 ?
    C4 C3 H3 . . 119.9 ?
    C5 C4 C3 . . 120.48(17) ?
    C5 C4 H4 . . 119.8 ?
    C3 C4 H4 . . 119.8 ?
    C4 C5 C6 . . 120.46(17) ?
    C4 C5 H5 . . 119.8 ?
    C6 C5 H5 . . 119.8 ?
    C5 C6 C1 . . 118.52(17) ?
    C5 C6 H6 . . 120.7 ?
    C1 C6 H6 . . 120.7 ?
    C8 C7 C12 . . 122.28(16) ?
    C8 C7 N1 . . 130.77(17) ?
    C12 C7 N1 . . 106.93(13) ?
    C9 C8 C7 . . 117.0(2) ?
    C9 C8 H8 . . 121.5 ?
    C7 C8 H8 . . 121.5 ?
    C10 C9 C8 . . 121.67(19) ?
    C10 C9 H9 . . 119.2 ?
    C8 C9 H9 . . 119.2 ?
    C11 C10 C9 . . 121.72(18) ?
    C11 C10 H10 . . 119.1 ?
    C9 C10 H10 . . 119.1 ?
    C10 C11 C12 . . 118.23(19) ?
    C10 C11 H11 . . 120.9 ?
    C12 C11 H11 . . 120.9 ?
    C7 C12 C11 . . 119.09(16) ?
    C7 C12 C13 . . 108.19(13) ?
    C11 C12 C13 . . 132.70(17) ?
    C14 C13 C12 . . 107.60(14) ?
    C14 C13 C15 . . 129.90(15) ?
    C12 C13 C15 . . 122.08(14) ?
    C13 C14 N1 . . 108.51(13) ?
    C13 C14 C18 . . 130.55(14) ?
    N1 C14 C18 . . 120.63(13) ?
    O3 C15 C16 . . 119.04(18) ?
    O3 C15 C13 . . 117.57(18) ?
    C16 C15 C13 . . 123.24(14) ?
    C15 C16 C17 . . 113.04(17) ?
    C15 C16 H16A . . 109.0 ?
    C17 C16 H16A . . 109.0 ?
    C15 C16 H16B . . 109.0 ?
    C17 C16 H16B . . 109.0 ?
    H16A C16 H16B . . 107.8 ?
    C16 C17 H17A . . 109.5 ?
    C16 C17 H17B . . 109.5 ?
    H17A C17 H17B . . 109.5 ?
    C16 C17 H17C . . 109.5 ?
    H17A C17 H17C . . 109.5 ?
    H17B C17 H17C . . 109.5 ?
    C19 C18 C14 . . 123.25(14) ?
    C19 C18 H18 . . 118.4 ?
    C14 C18 H18 . . 118.4 ?
    C18 C19 C20 . . 123.78(14) ?
    C18 C19 H19 . . 118.1 ?
    C20 C19 H19 . . 118.1 ?
    C21 C20 C25 . . 115.36(14) ?
    C21 C20 C19 . . 119.86(13) ?
    C25 C20 C19 . . 124.64(14) ?
    C22 C21 C20 . . 122.68(15) ?
    C22 C21 H21 . . 118.7 ?
    C20 C21 H21 . . 118.7 ?
    C23 C22 C21 . . 118.50(17) ?
    C23 C22 H22 . . 120.8 ?
    C21 C22 H22 . . 120.8 ?
    F1 C23 C24 . . 119.04(17) ?
    F1 C23 C22 . . 118.45(17) ?
    C24 C23 C22 . . 122.51(16) ?
    C23 C24 C25 . . 117.75(15) ?
    C23 C24 H24 . . 121.1 ?
    C25 C24 H24 . . 121.1 ?
    C24 C25 C20 . . 123.15(15) ?
    C24 C25 N2 . . 115.60(14) ?
    C20 C25 N2 . . 121.24(13) ?
    C14 N1 C7 . . 108.72(12) ?
    C14 N1 S1 . . 125.70(10) ?
    C7 N1 S1 . . 123.84(11) ?
    O5 N2 O4 . . 123.33(17) ?
    O5 N2 C25 . . 117.83(16) ?
    O4 N2 C25 . . 118.84(14) ?
    O1 S1 O2 . . 120.42(8) ?
    O1 S1 N1 . . 105.64(7) ?
    O2 S1 N1 . . 106.91(7) ?
    O1 S1 C1 . . 109.25(8) ?
    O2 S1 C1 . . 108.80(7) ?
    N1 S1 C1 . . 104.66(7) ?
loop_
    _geom_torsion_atom_site_label_1
    _geom_torsion_atom_site_label_2
    _geom_torsion_atom_site_label_3
    _geom_torsion_atom_site_label_4
    _geom_torsion_site_symmetry_1
    _geom_torsion_site_symmetry_2
    _geom_torsion_site_symmetry_3
    _geom_torsion_site_symmetry_4
    _geom_torsion
    _geom_torsion_publ_flag
    C6 C1 C2 C3 . . . . -0.6(3) ?
    S1 C1 C2 C3 . . . . 179.82(14) ?
    C1 C2 C3 C4 . . . . 0.5(3) ?
    C2 C3 C4 C5 . . . . 0.2(3) ?
    C3 C4 C5 C6 . . . . -0.7(3) ?
    C4 C5 C6 C1 . . . . 0.6(3) ?
    C2 C1 C6 C5 . . . . 0.0(2) ?
    S1 C1 C6 C5 . . . . 179.63(13) ?
    C12 C7 C8 C9 . . . . -1.0(3) ?
    N1 C7 C8 C9 . . . . 177.10(18) ?
    C7 C8 C9 C10 . . . . 0.2(3) ?
    C8 C9 C10 C11 . . . . 1.0(3) ?
    C9 C10 C11 C12 . . . . -1.3(3) ?
    C8 C7 C12 C11 . . . . 0.7(3) ?
    N1 C7 C12 C11 . . . . -177.79(14) ?
    C8 C7 C12 C13 . . . . 179.31(17) ?
    N1 C7 C12 C13 . . . . 0.79(17) ?
    C10 C11 C12 C7 . . . . 0.4(3) ?
    C10 C11 C12 C13 . . . . -177.72(17) ?
    C7 C12 C13 C14 . . . . 0.66(17) ?
    C11 C12 C13 C14 . . . . 178.97(17) ?
    C7 C12 C13 C15 . . . . -172.65(15) ?
    C11 C12 C13 C15 . . . . 5.7(3) ?
    C12 C13 C14 N1 . . . . -1.84(16) ?
    C15 C13 C14 N1 . . . . 170.76(16) ?
    C12 C13 C14 C18 . . . . -175.29(15) ?
    C15 C13 C14 C18 . . . . -2.7(3) ?
    C14 C13 C15 O3 . . . . -161.0(2) ?
    C12 C13 C15 O3 . . . . 10.7(3) ?
    C14 C13 C15 C16 . . . . 14.4(3) ?
    C12 C13 C15 C16 . . . . -173.90(17) ?
    O3 C15 C16 C17 . . . . -10.1(3) ?
    C13 C15 C16 C17 . . . . 174.49(19) ?
    C13 C14 C18 C19 . . . . -67.9(2) ?
    N1 C14 C18 C19 . . . . 119.31(17) ?
    C14 C18 C19 C20 . . . . 173.75(13) ?
    C18 C19 C20 C21 . . . . -26.3(2) ?
    C18 C19 C20 C25 . . . . 158.25(15) ?
    C25 C20 C21 C22 . . . . -1.3(2) ?
    C19 C20 C21 C22 . . . . -177.11(15) ?
    C20 C21 C22 C23 . . . . 2.4(3) ?
    C21 C22 C23 F1 . . . . 178.20(16) ?
    C21 C22 C23 C24 . . . . -1.5(3) ?
    F1 C23 C24 C25 . . . . 179.81(15) ?
    C22 C23 C24 C25 . . . . -0.5(3) ?
    C23 C24 C25 C20 . . . . 1.7(2) ?
    C23 C24 C25 N2 . . . . -177.55(15) ?
    C21 C20 C25 C24 . . . . -0.8(2) ?
    C19 C20 C25 C24 . . . . 174.77(14) ?
    C21 C20 C25 N2 . . . . 178.40(14) ?
    C19 C20 C25 N2 . . . . -6.0(2) ?
    C13 C14 N1 C7 . . . . 2.37(17) ?
    C18 C14 N1 C7 . . . . 176.59(13) ?
    C13 C14 N1 S1 . . . . 167.73(11) ?
    C18 C14 N1 S1 . . . . -18.1(2) ?
    C8 C7 N1 C14 . . . . 179.72(18) ?
    C12 C7 N1 C14 . . . . -1.92(17) ?
    C8 C7 N1 S1 . . . . 14.0(3) ?
    C12 C7 N1 S1 . . . . -167.62(11) ?
    C24 C25 N2 O5 . . . . -27.0(2) ?
    C20 C25 N2 O5 . . . . 153.67(18) ?
    C24 C25 N2 O4 . . . . 153.21(16) ?
    C20 C25 N2 O4 . . . . -26.1(2) ?
    C14 N1 S1 O1 . . . . 161.77(13) ?
    C7 N1 S1 O1 . . . . -34.98(15) ?
    C14 N1 S1 O2 . . . . 32.38(15) ?
    C7 N1 S1 O2 . . . . -164.37(13) ?
    C14 N1 S1 C1 . . . . -82.94(14) ?
    C7 N1 S1 C1 . . . . 80.31(14) ?
    C2 C1 S1 O1 . . . . -154.93(13) ?
    C6 C1 S1 O1 . . . . 25.46(15) ?
    C2 C1 S1 O2 . . . . -21.66(15) ?
    C6 C1 S1 O2 . . . . 158.73(12) ?
    C2 C1 S1 N1 . . . . 92.33(13) ?
    C6 C1 S1 N1 . . . . -87.28(13) ?
loop_
    _geom_hbond_atom_site_label_D
    _geom_hbond_atom_site_label_H
    _geom_hbond_atom_site_label_A
    _geom_hbond_site_symmetry_A
    _geom_hbond_distance_DH
    _geom_hbond_distance_HA
    _geom_hbond_distance_DA
    _geom_hbond_angle_DHA
    _geom_hbond_publ_flag
    C8 H8 O1 . 0.93 2.33 2.913(3) 120 y
    C11 H11 O3 . 0.93 2.40 2.905(3) 114 y
    C16 H16A F1 2_647 0.97 2.54 3.192(2) 124 y
    C22 H22 O4 1_655 0.93 2.52 3.438(2) 170 y
_iucr_refine_instructions_details
;
TITL I in P-1
CELL  0.71073   8.2615  10.7624  13.2432   68.606   80.554   81.012
ZERR     2.00   0.0003   0.0005   0.0006    0.002    0.003    0.002
LATT   1
SFAC  C    H    N    O    S    F
UNIT  50   38   4    10   2    2
MERG   2
OMIT    -1  -2   5
OMIT     3   3   6
HTAB C8 O1
HTAB C11 O3
HTAB C16 F1_$1
EQIV $1  1-x,-1-y,2-z
HTAB C22 O4_$2
EQIV $2 1+x,y,z
FMAP   2
PLAN   20
SIZE     0.20   0.24   0.30
ACTA    50.00
BOND   $H
CONF
L.S.  4
TEMP    22.00
WGHT    0.089000    0.270300
FVAR       0.66802
C1    1   -0.053369    0.179056    0.763505    11.00000    0.03831    0.04334 =
         0.03721   -0.01942   -0.00303   -0.00051
C2    1   -0.066268    0.068330    0.858658    11.00000    0.04458    0.04916 =
         0.04528   -0.01351   -0.00437   -0.00230
AFIX  43
H2    2    0.027537    0.020284    0.890094    11.00000   -1.20000
AFIX   0
C3    1   -0.221382    0.030649    0.905978    11.00000    0.05358    0.05622 =
         0.05526   -0.01706    0.00448   -0.01143
AFIX  43
H3    2   -0.232416   -0.043019    0.970162    11.00000   -1.20000
AFIX   0
C4    1   -0.360178    0.102068    0.858247    11.00000    0.04263    0.06757 =
         0.06196   -0.03660    0.00313   -0.01026
AFIX  43
H4    2   -0.464072    0.076236    0.890675    11.00000   -1.20000
AFIX   0
C5    1   -0.345668    0.210908    0.763264    11.00000    0.04005    0.07556 =
         0.05850   -0.03725   -0.00955    0.00419
AFIX  43
H5    2   -0.439704    0.257591    0.731411    11.00000   -1.20000
AFIX   0
C6    1   -0.191991    0.251563    0.714645    11.00000    0.04654    0.05702 =
         0.04304   -0.01995   -0.00735    0.00345
AFIX  43
H6    2   -0.181695    0.325696    0.650747    11.00000   -1.20000
AFIX   0
C7    1    0.147513    0.193232    0.508072    11.00000    0.04393    0.04755 =
         0.03152   -0.00546   -0.00154   -0.00270
C8    1    0.069108    0.316571    0.448032    11.00000    0.06460    0.05688 =
         0.04165   -0.00529   -0.00542    0.00941
AFIX  43
H8    2    0.038543    0.385148    0.476548    11.00000   -1.20000
AFIX   0
C9    1    0.038864    0.332327    0.344254    11.00000    0.06277    0.07324 =
         0.04161    0.00325   -0.01003    0.00559
AFIX  43
H9    2   -0.012979    0.413483    0.301971    11.00000   -1.20000
AFIX   0
C10   1    0.083598    0.230785    0.301814    11.00000    0.05874    0.08754 =
         0.03354   -0.00466   -0.00976   -0.01105
AFIX  43
H10   2    0.062738    0.245703    0.231192    11.00000   -1.20000
AFIX   0
C11   1    0.158274    0.107989    0.361188    11.00000    0.05837    0.07039 =
         0.03367   -0.01314   -0.00690   -0.01535
AFIX  43
H11   2    0.185830    0.039700    0.332160    11.00000   -1.20000
AFIX   0
C12   1    0.191930    0.088406    0.467222    11.00000    0.04300    0.05089 =
         0.03040   -0.00781   -0.00130   -0.01129
C13   1    0.271951   -0.023641    0.548930    11.00000    0.04556    0.04122 =
         0.03220   -0.01002   -0.00099   -0.00952
C14   1    0.273223    0.013801    0.637372    11.00000    0.03897    0.03695 =
         0.03032   -0.00818   -0.00043   -0.00488
C15   1    0.352392   -0.146159    0.526643    11.00000    0.06942    0.04847 =
         0.04377   -0.02157   -0.00447   -0.00940
C16   1    0.420930   -0.267455    0.611557    11.00000    0.07391    0.04550 =
         0.04684   -0.02021    0.00421    0.00018
AFIX  23
H16A  2    0.336516   -0.295702    0.673033    11.00000   -1.20000
H16B  2    0.511904   -0.244897    0.637255    11.00000   -1.20000
AFIX   0
C17   1    0.481585   -0.383487    0.570807    11.00000    0.10527    0.05221 =
         0.06819   -0.02981    0.01541   -0.00064
AFIX 137
H17A  2    0.389628   -0.413712    0.553713    11.00000   -1.50000
H17B  2    0.534523   -0.455812    0.626484    11.00000   -1.50000
H17C  2    0.558924   -0.354239    0.506479    11.00000   -1.50000
AFIX   0
C18   1    0.348162   -0.056746    0.738952    11.00000    0.04222    0.03792 =
         0.03255   -0.01177   -0.00379   -0.00200
AFIX  43
H18   2    0.436498   -0.021970    0.750967    11.00000   -1.20000
AFIX   0
C19   1    0.296022   -0.168039    0.814769    11.00000    0.03968    0.04073 =
         0.03146   -0.01104   -0.00260   -0.00326
AFIX  43
H19   2    0.201077   -0.197563    0.805950    11.00000   -1.20000
AFIX   0
C20   1    0.379714   -0.246903    0.911526    11.00000    0.04123    0.03400 =
         0.03185   -0.01156   -0.00327   -0.00239
C21   1    0.549238   -0.243408    0.908498    11.00000    0.04234    0.04213 =
         0.04531   -0.00847   -0.00407   -0.00349
AFIX  43
H21   2    0.605307   -0.187439    0.845658    11.00000   -1.20000
AFIX   0
C22   1    0.636129   -0.319338    0.994629    11.00000    0.04442    0.04804 =
         0.05705   -0.01271   -0.01347   -0.00088
AFIX  43
H22   2    0.747847   -0.312452    0.991296    11.00000   -1.20000
AFIX   0
C23   1    0.554237   -0.405584    1.085702    11.00000    0.06285    0.04309 =
         0.04583   -0.01049   -0.02172    0.00276
C24   1    0.389932   -0.416427    1.094675    11.00000    0.06059    0.04187 =
         0.03337   -0.00887   -0.00740   -0.00547
AFIX  43
H24   2    0.337042   -0.476044    1.156868    11.00000   -1.20000
AFIX   0
C25   1    0.304410   -0.335715    1.008099    11.00000    0.04596    0.03672 =
         0.03225   -0.01187   -0.00308   -0.00549
N1    3    0.201070    0.147900    0.612978    11.00000    0.04730    0.03989 =
         0.03024   -0.00935   -0.00182    0.00191
N2    3    0.126835   -0.347145    1.023664    11.00000    0.04901    0.05467 =
         0.03816   -0.00962    0.00029   -0.01289
O1    4    0.128243    0.366557    0.640113    11.00000    0.06554    0.03892 =
         0.06338   -0.01423   -0.00002   -0.00437
O2    4    0.254097    0.174699    0.784053    11.00000    0.04310    0.05797 =
         0.05235   -0.02576   -0.00925   -0.00248
O3    4    0.370807   -0.142199    0.432777    11.00000    0.18699    0.08178 =
         0.05744   -0.03961   -0.03195    0.02273
O4    4    0.035760   -0.251599    0.974358    11.00000    0.04550    0.07035 =
         0.06899   -0.00308   -0.00254   -0.00353
O5    4    0.078349   -0.452673    1.085394    11.00000    0.07074    0.08202 =
         0.08765    0.01922   -0.00648   -0.03389
S1    5    0.142877    0.227637    0.703324    11.00000    0.04213    0.03958 =
         0.04124   -0.01553   -0.00230   -0.00283
F1    6    0.640456   -0.482601    1.168813    11.00000    0.08381    0.07473 =
         0.06206    0.00094   -0.03854   -0.00066
HKLF 4
REM  I in P-1
REM R1 =  0.0552 for   5506 Fo > 4sig(Fo)  and  0.0835 for all   8185 data
REM    308 parameters refined using      0 restraints
END
WGHT      0.0890      0.2703
REM Highest difference peak  0.963,  deepest hole -0.609,  1-sigma level  0.060
Q1    1   0.2514 -0.1753  0.4691  11.00000  0.05    0.96
Q2    1   0.0738 -0.3908  1.1186  11.00000  0.05    0.41
Q3    1   0.1856  0.1099  0.4086  11.00000  0.05    0.29
Q4    1   0.0390  0.2125  0.7181  11.00000  0.05    0.27
Q5    1   0.1000 -0.4377  1.0307  11.00000  0.05    0.26
Q6    1   0.4636 -0.2522  0.9090  11.00000  0.05    0.25
Q7    1   0.3311 -0.2839  0.9669  11.00000  0.05    0.25
Q8    1   0.3434 -0.2051  0.8591  11.00000  0.05    0.25
Q9    1   0.3469 -0.3714  1.0509  11.00000  0.05    0.25
Q10   1   0.2633 -0.1484  0.5402  11.00000  0.05    0.24
Q11   1  -0.1274  0.1929  0.7396  11.00000  0.05    0.23
Q12   1   0.1845  0.1832  0.7589  11.00000  0.05    0.23
Q13   1   0.1800  0.1811  0.5602  11.00000  0.05    0.23
Q14   1   0.5837 -0.3632  1.0370  11.00000  0.05    0.22
Q15   1  -0.0526  0.1240  0.8086  11.00000  0.05    0.22
Q16   1   0.2464 -0.0157  0.5962  11.00000  0.05    0.22
Q17   1   0.0576  0.3074  0.3966  11.00000  0.05    0.21
Q18   1   0.2157  0.2050  0.7368  11.00000  0.05    0.21
Q19   1   0.2242  0.0291  0.5098  11.00000  0.05    0.21
Q20   1   0.3216 -0.1095  0.7801  11.00000  0.05    0.21
;
data_global
_journal_date_recd_electronic     2013-11-10
_journal_date_accepted     2013-11-11
_journal_name_full     'Acta Crystallographica, Section E'
_journal_year     2013
_journal_volume     69
_journal_issue     12
_journal_page_first     o1780
_journal_page_last     o1780
_journal_paper_category     QO
_journal_paper_doi     10.1107/S1600536813030961
_journal_coeditor_code     BT6945
_publ_contact_author_name     'G. Chakkaravarthi'
_publ_contact_author_address
;
Department of Physics
CPCL Polytechnic College
Chennai 600 068
India
;
_publ_contact_author_email
                             'chakkaravarthi_2005@yahoo.com, ryamuna1@gmail.com'
_publ_contact_author_fax     ?
_publ_contact_author_phone     '09940334668'
_publ_section_title
;\
(<i>E</i>)-1-[2-(4-Fluoro-2-nitrostyryl)-1-phenylsulfonyl-1<i>H</i>-indol-3-yl]\
propan-1-one
;
loop_
    _publ_author_name
    _publ_author_address
    'M. Umadevi'
;
Research Scholar (Chemistry)
Bharathiyar University
Coimbatore 641 046
Tamilnadu
India
;
    'V. Saravanan'
;
Department of Organic Chemistry
University of Madras
Guindy Campus, Chennai 600 025
India
;
    'R. Yamuna'
;
Department of Sciences, Chemistry and Materials Research Lab
Amrita Vishwa Vidyapeetham University
Ettimadai, Coimbatore 641 112
India
;
    'A. K. Mohanakrishnan'
;
Department of Organic Chemistry
University of Madras
Guindy Campus,
Chennai 600 025
India
;
    'G. Chakkaravarthi'
;
Department of Physics
CPCL Polytechnic College
Chennai 600 068
India
;
_publ_section_synopsis     .
