# Supplementary material for: (E)-1-[2-(4-Fluoro-2-nitro­styr­yl)-1-phenyl­sulfonyl-1H-indol-3-yl]propan-1-one
Source: Acta Crystallogr Sect E Struct Rep Online. 2013 Nov 16;69(Pt 12):o1780. doi: 10.1107/S1600536813030961 (PMC3885049; doi:10.1107/S1600536813030961)
Supplement: Supplementary file 2 [file e-69-o1780-Isup2.hkl]

#
# h,k,l, Fc-squared, Fo-squared, sigma(Fo-squared) and status flag
#
data_I
_shelx_title ' I in P-1'
_shelx_refln_list_code          4
_shelx_F_calc_maximum      158.32
_exptl_crystal_F_000       496.00
_reflns_d_resolution_high  0.6189
 
loop_
 _symmetry_equiv_pos_as_xyz
 'x, y, z'
 '-x, -y, -z'
 
_cell_length_a     8.2615
_cell_length_b    10.7624
_cell_length_c    13.2432
_cell_angle_alpha  68.606
_cell_angle_beta   80.554
_cell_angle_gamma  81.012
 
_shelx_F_squared_multiplier     1.000
 
loop_
 _refln_index_h
 _refln_index_k
 _refln_index_l
 _refln_F_squared_calc
 _refln_F_squared_meas
 _refln_F_squared_sigma
 _refln_observed_status
   1   0   0      230.59      258.47      9.87 o
   2   0   0      355.68      477.39      7.41 o
   3   0   0      109.98      126.98      2.66 o
   4   0   0     1705.79     1721.54     30.21 o
   5   0   0        0.16       -0.26      0.47 o
   6   0   0       30.55       22.62      1.27 o
   7   0   0        2.94        2.82      0.81 o
   8   0   0        4.77        6.72      1.18 o
   9   0   0       27.04       28.75      2.33 o
  10   0   0       66.88       78.15      3.88 o
 -10   1   0        2.19        0.07      2.04 o
  -9   1   0       10.44        7.88      2.51 o
  -8   1   0        3.66        4.43      1.28 o
  -7   1   0       27.61       22.17      1.27 o
  -6   1   0      241.04      225.47      4.24 o
  -5   1   0        5.85        4.78      0.52 o
  -4   1   0      108.16      111.95      2.17 o
  -3   1   0       25.46       23.25      0.61 o
  -2   1   0      305.51      247.09      2.91 o
  -1   1   0      126.62      128.64      1.17 o
   0   1   0     1325.48      877.65     17.23 o
   1   1   0       77.65      102.20      1.60 o
   2   1   0    22923.31    20619.39    903.11 o
   3   1   0       17.29       14.23      0.60 o
   4   1   0     2427.70     2618.86     45.72 o
   5   1   0      123.57      126.91      3.00 o
   6   1   0      399.40      372.76      7.46 o
   7   1   0        6.42        4.89      0.50 o
   8   1   0       17.88       16.15      0.64 o
   9   1   0       73.07       75.97      2.92 o
  10   1   0        9.03       12.25      0.98 o
  11   1   0       23.39       27.85      3.70 o
 -10   2   0       24.66       27.72      3.50 o
  -9   2   0        1.10       -0.04      0.73 o
  -8   2   0       19.57       15.22      0.95 o
  -7   2   0      127.40      107.65      2.04 o
  -6   2   0      295.90      284.32      4.45 o
  -5   2   0       11.20       13.36      0.44 o
  -4   2   0      166.16      185.04      2.48 o
  -3   2   0      115.54      113.41      1.54 o
  -2   2   0      822.88      815.29      7.08 o
  -1   2   0      819.58      899.74      7.84 o
   0   2   0     5342.56     5258.28     82.05 o
   1   2   0     1144.34     1150.93     10.49 o
   2   2   0     5012.68     4932.42     49.46 o
   3   2   0     2138.44     2103.92     22.91 o
   4   2   0     2311.24     2464.52     33.54 o
   5   2   0        0.23       -0.19      0.25 o
   6   2   0        0.57        3.98      1.40 o
   7   2   0       53.29       65.69      1.47 o
   8   2   0       45.70       33.25      1.33 o
   9   2   0       11.50       12.55      1.12 o
  10   2   0       11.20       13.51      1.12 o
  11   2   0        5.28        3.72      2.11 o
  12   2   0        8.25       11.68      3.09 o
  -9   3   0       20.14       14.95      1.51 o
  -8   3   0        0.85       -0.99      1.14 o
  -7   3   0       64.73       62.37      1.80 o
  -6   3   0       19.05       17.80      1.29 o
  -5   3   0        0.04        0.54      0.30 o
  -4   3   0        1.45        0.30      0.20 o
  -3   3   0      450.11      460.70      4.83 o
  -2   3   0       71.81       93.08      1.14 o
  -1   3   0       25.79       24.34      0.54 o
   0   3   0      191.84      200.92      2.09 o
   1   3   0      529.09      477.52      4.71 o
   2   3   0      428.90      505.33      5.60 o
   3   3   0      295.68      309.85      3.63 o
   4   3   0      859.57      932.05     10.33 o
   5   3   0      177.87      197.55      2.69 o
   6   3   0      288.86      253.93      3.74 o
   7   3   0        8.89        8.73      0.61 o
   8   3   0        0.79        0.14      0.82 o
   9   3   0       43.25       53.09      1.98 o
  10   3   0        4.35        4.73      0.96 o
  11   3   0        6.66       10.65      3.39 o
  12   3   0       10.27       14.45      3.03 o
 -10   4   0       24.46       26.67      2.02 o
  -9   4   0       21.90       18.86      3.19 o
  -8   4   0        2.68        2.45      0.88 o
  -7   4   0       49.60       43.56      1.59 o
  -6   4   0       91.84       96.81      1.82 o
  -5   4   0       42.07       42.80      0.94 o
  -4   4   0      165.99      176.79      2.08 o
  -3   4   0      155.51      162.77      1.74 o
  -2   4   0       30.29       28.97      0.58 o
  -1   4   0       73.92      104.40      1.30 o
   0   4   0      169.22      159.35      2.56 o
   1   4   0      524.16      470.45      4.97 o
   2   4   0       89.05       84.31      1.41 o
   3   4   0       33.77       35.74      0.78 o
   4   4   0      195.19      161.19      1.96 o
   5   4   0       11.63       14.70      0.57 o
   6   4   0      276.44      252.10      4.36 o
   7   4   0        1.35        5.12      1.01 o
   8   4   0        7.39        5.66      0.85 o
   9   4   0        7.36        7.29      1.02 o
  10   4   0        0.07        0.06      0.88 o
  11   4   0        3.25        3.47      2.96 o
  12   4   0        1.08        0.00      2.08 o
 -10   5   0        1.83        1.41      1.10 o
  -9   5   0        0.01       -0.07      0.99 o
  -8   5   0       41.74       47.38      2.57 o
  -7   5   0      148.52      142.31      3.40 o
  -6   5   0      396.72      386.61      9.28 o
  -5   5   0      325.41      316.78      7.47 o
  -4   5   0       21.94       27.78      0.72 o
  -3   5   0      244.75      254.98      3.68 o
  -2   5   0      106.53      111.84      2.46 o
  -1   5   0       13.84       26.80      0.58 o
   0   5   0      459.56      568.45      6.96 o
   1   5   0      158.38      181.88      2.55 o
   2   5   0        1.27        2.34      0.43 o
   3   5   0      215.27      224.28      2.95 o
   4   5   0       98.36       98.75      2.00 o
   5   5   0       20.98       14.22      0.68 o
   6   5   0      244.63      198.66      3.15 o
   7   5   0       80.21       82.41      2.57 o
   8   5   0        2.45       -0.36      1.63 o
   9   5   0        7.72        8.00      1.09 o
  10   5   0       21.25       26.00      2.14 o
  11   5   0        4.50        5.48      1.28 o
  12   5   0        1.63        6.99      2.51 o
 -10   6   0        5.16        0.72      1.28 o
  -9   6   0        1.60        1.43      1.17 o
  -8   6   0       32.23       33.43      2.83 o
  -7   6   0       12.69       14.20      2.72 o
  -6   6   0      179.18      177.36      4.03 o
  -5   6   0      211.80      192.38      3.00 o
  -4   6   0       19.82       22.47      0.66 o
  -3   6   0      706.53      714.85     12.06 o
  -2   6   0       97.94      120.22      1.65 o
  -1   6   0       53.62       48.41      0.98 o
   0   6   0        1.65        3.67      0.55 o
   1   6   0        4.48        1.34      0.32 o
   2   6   0     1531.75     1575.91     18.76 o
   3   6   0       15.02       13.85      0.76 o
   4   6   0      213.26      252.88      3.79 o
   5   6   0       45.61       46.70      0.96 o
   6   6   0       48.16       43.07      1.37 o
   7   6   0       18.18       16.31      0.60 o
   8   6   0        6.12        7.45      1.61 o
   9   6   0        7.91        6.42      1.18 o
  10   6   0        0.79        3.07      1.34 o
  11   6   0        0.23       -0.56      1.46 o
  12   6   0        0.61        1.12      2.24 o
  -9   7   0        0.19       -1.12      1.14 o
  -8   7   0        5.52        4.08      1.39 o
  -7   7   0       28.49       28.28      1.95 o
  -6   7   0       14.79       14.86      1.49 o
  -5   7   0       60.94       58.99      1.40 o
  -4   7   0      210.70      202.39      3.30 o
  -3   7   0      110.98      116.13      1.83 o
  -2   7   0      255.79      263.34      3.43 o
  -1   7   0      358.82      362.84      4.79 o
   0   7   0      170.45      182.25      2.93 o
   1   7   0      127.43      130.40      2.10 o
   2   7   0      202.99      205.21      3.01 o
   3   7   0      146.96      142.58      3.03 o
   4   7   0      280.54      251.75      3.62 o
   5   7   0       35.82       38.80      1.43 o
   6   7   0      498.53      525.64      9.22 o
   7   7   0        1.24        0.00      0.54 o
   8   7   0        8.88        8.16      1.14 o
   9   7   0       16.63       18.61      1.66 o
  10   7   0       22.06       30.36      2.01 o
  11   7   0        2.28        2.17      2.06 o
  -9   8   0        1.43       -1.08      1.34 o
  -8   8   0        2.30       -0.99      1.30 o
  -7   8   0       16.74       13.65      1.86 o
  -6   8   0        9.04        9.08      1.37 o
  -5   8   0       78.66       73.88      1.96 o
  -4   8   0        0.05       -0.17      0.58 o
  -3   8   0      299.68      280.16      4.98 o
  -2   8   0       13.65       11.29      0.74 o
  -1   8   0      272.49      281.51      4.36 o
   0   8   0       83.81       81.43      2.03 o
   1   8   0       52.37       52.59      1.29 o
   2   8   0       27.93       28.99      0.99 o
   3   8   0       12.96        9.96      0.71 o
   4   8   0       70.33       75.46      1.78 o
   5   8   0       16.38       12.75      1.07 o
   6   8   0        5.70        6.53      0.85 o
   7   8   0       46.24       46.39      1.67 o
   8   8   0       53.94       60.92      1.79 o
   9   8   0        8.44        8.76      1.32 o
  10   8   0        0.09        4.02      1.36 o
  11   8   0        0.01        0.47      1.93 o
  -8   9   0        3.71        2.71      1.59 o
  -7   9   0       13.88       13.09      2.02 o
  -6   9   0        0.90        0.78      0.67 o
  -5   9   0        9.39        8.97      0.88 o
  -4   9   0       31.81       29.20      1.35 o
  -3   9   0       10.80        8.44      1.02 o
  -2   9   0        0.39       -0.19      0.60 o
  -1   9   0       28.07       22.60      1.02 o
   0   9   0       29.18       31.27      1.32 o
   1   9   0      175.61      176.20      3.49 o
   2   9   0       23.09       22.98      0.93 o
   3   9   0       65.49       64.24      1.63 o
   4   9   0      100.20      108.87      2.28 o
   5   9   0        4.20        2.44      0.81 o
   6   9   0       38.45       44.42      1.68 o
   7   9   0       19.92       16.68      1.15 o
   8   9   0        6.42        6.26      0.86 o
   9   9   0        1.42        1.69      1.06 o
  10   9   0        2.07        0.65      1.73 o
  -7  10   0        8.93        7.51      1.86 o
  -6  10   0        5.38        6.84      1.24 o
  -5  10   0        0.20       -0.77      1.01 o
  -4  10   0        6.55        6.47      0.99 o
  -3  10   0       42.28       43.06      1.92 o
  -2  10   0       54.09       50.29      2.05 o
  -1  10   0        0.03       -0.39      0.61 o
   0  10   0       70.92       63.17      1.79 o
   1  10   0       17.65       17.57      1.37 o
   2  10   0       44.65       51.80      2.20 o
   3  10   0       84.79       83.06      2.30 o
   4  10   0        2.55        3.23      1.30 o
   5  10   0        1.84        0.89      0.94 o
   6  10   0        9.12       12.71      1.20 o
   7  10   0        2.70        2.79      0.93 o
   8  10   0        1.69        4.31      0.92 o
   9  10   0        7.00        7.89      2.22 o
  -6  11   0        4.14        3.06      1.05 o
  -5  11   0       13.82       12.57      1.52 o
  -4  11   0       64.34       65.78      2.95 o
  -3  11   0       13.23       11.63      1.26 o
  -2  11   0        2.76        4.06      1.03 o
  -1  11   0       49.55       50.83      2.23 o
   0  11   0       31.31       31.97      1.36 o
   1  11   0        7.91        4.22      0.88 o
   2  11   0        1.05        1.22      0.74 o
   3  11   0       13.80       14.35      1.15 o
   4  11   0        1.49        1.05      1.55 o
   5  11   0        4.44        3.42      1.23 o
   6  11   0        8.22        6.36      1.13 o
   7  11   0        0.13       -0.49      1.09 o
   8  11   0       13.74       13.57      1.32 o
   9  11   0        0.83       -0.51      0.93 o
  -6  12   0        0.38       -1.19      1.19 o
  -5  12   0        1.20        0.68      1.17 o
  -4  12   0       12.25       12.84      1.64 o
  -3  12   0        0.13        1.29      1.25 o
  -2  12   0       11.91       14.41      1.48 o
  -1  12   0       31.20       31.23      1.89 o
   0  12   0       47.01       45.47      1.97 o
   1  12   0        2.46        2.89      0.89 o
   2  12   0        8.44        7.14      1.02 o
   3  12   0       38.60       33.74      1.96 o
   4  12   0        1.15        0.74      1.26 o
   5  12   0        1.86        1.33      1.21 o
   6  12   0        5.27        5.58      1.45 o
   7  12   0        0.18        0.84      1.51 o
   8  12   0        0.33        0.19      1.16 o
   9  12   0        0.31       -0.08      0.87 o
  -5  13   0        0.19        2.04      1.84 o
  -4  13   0        1.04       -1.39      1.86 o
  -3  13   0        2.59        2.51      1.42 o
  -2  13   0        7.44        5.96      1.64 o
  -1  13   0        0.22       -0.18      1.28 o
   0  13   0       10.71        7.98      1.73 o
   1  13   0        8.71        9.35      1.41 o
   2  13   0        3.88        7.11      1.39 o
   3  13   0        8.55        9.99      1.72 o
   4  13   0        1.05        1.65      1.41 o
   5  13   0        4.03        4.79      1.73 o
   6  13   0        0.45       -1.26      1.26 o
   7  13   0        0.68       -0.92      1.31 o
  -3  14   0        0.02       -1.46      1.95 o
  -2  14   0        0.93        0.10      1.47 o
  -1  14   0       23.77       21.50      2.76 o
   0  14   0        2.33        1.10      1.53 o
   1  14   0        4.41        0.92      2.55 o
   2  14   0        7.96        4.77      1.82 o
   3  14   0        8.56        5.77      1.74 o
   4  14   0        0.82        1.70      1.53 o
   5  14   0        3.11        8.69      2.53 o
   6  14   0        3.79        4.55      2.33 o
  -1  15   0        0.18       -2.26      2.26 o
   0  15   0        1.66        3.05      2.85 o
   1  15   0        7.53        7.28      3.14 o
   2  15   0        0.02       -2.11      2.11 o
   3  15   0        4.44       -0.58      2.29 o
   4  15   0        1.17       -0.92      2.29 o
  -3 -15   1        0.02        2.89      2.51 o
  -2 -15   1        6.58        7.10      3.03 o
  -1 -15   1       11.95       16.38      3.70 o
   0 -15   1        2.69       -0.20      2.35 o
  -5 -14   1        0.11       -1.57      2.02 o
  -4 -14   1        4.30        5.83      1.76 o
  -3 -14   1        0.35       -1.97      1.97 o
  -2 -14   1        0.32       -1.51      1.51 o
  -1 -14   1        1.88       -1.77      2.40 o
   0 -14   1       21.23       22.55      3.29 o
   1 -14   1        0.04       -0.98      1.46 o
   2 -14   1        9.36       12.71      2.94 o
   3 -14   1        0.88        0.43      2.17 o
  -7 -13   1        2.75        0.72      2.20 o
  -6 -13   1        3.95        2.78      2.15 o
  -5 -13   1        0.91       -0.06      2.49 o
  -4 -13   1        2.34        1.62      1.35 o
  -3 -13   1        3.84        3.89      1.54 o
  -2 -13   1        3.67        5.78      1.79 o
  -1 -13   1        2.41        2.18      1.21 o
   0 -13   1        3.88        3.65      1.57 o
   1 -13   1       11.20       11.22      1.79 o
   2 -13   1       26.45       37.23      2.69 o
   3 -13   1        0.00        1.26      1.37 o
   4 -13   1       11.65        9.12      2.49 o
   5 -13   1        3.44        3.20      1.99 o
  -8 -12   1        0.00        0.85      1.29 o
  -7 -12   1       29.32       28.67      2.26 o
  -6 -12   1        5.25        6.97      1.47 o
  -5 -12   1        9.35        8.93      1.58 o
  -4 -12   1       31.85       34.98      3.48 o
  -3 -12   1        0.41       -0.53      1.61 o
  -2 -12   1        1.85        1.33      0.85 o
  -1 -12   1        0.12       -0.52      0.79 o
   0 -12   1       50.60       55.15      2.44 o
   1 -12   1        5.26        4.79      1.18 o
   2 -12   1        0.05       -0.66      0.98 o
   3 -12   1       30.25       27.64      2.43 o
   4 -12   1        9.23       10.40      4.97 o
   5 -12   1        2.60        4.73      1.82 o
   6 -12   1        1.70       -0.47      1.37 o
  -9 -11   1        2.47        1.54      0.75 o
  -8 -11   1        1.55        2.52      1.28 o
  -7 -11   1        0.80        1.79      1.01 o
  -6 -11   1        0.39       -0.25      0.92 o
  -5 -11   1       45.79       42.13      2.47 o
  -4 -11   1       11.32       12.58      1.62 o
  -3 -11   1        0.46       -0.67      0.89 o
  -2 -11   1       30.40       35.37      1.69 o
  -1 -11   1       52.86       50.41      2.67 o
   0 -11   1       18.45       20.96      1.18 o
   1 -11   1       50.50       45.94      2.12 o
   2 -11   1       19.74       23.14      1.57 o
   3 -11   1       21.51       21.20      1.53 o
   4 -11   1       26.99       25.84      1.98 o
   5 -11   1       13.26       13.60      1.54 o
   6 -11   1        0.31       -0.58      1.23 o
 -10 -10   1        1.11       -0.11      2.04 o
  -9 -10   1        4.35        5.15      2.22 o
  -8 -10   1        0.01       -0.41      0.86 o
  -7 -10   1       37.01       40.01      3.33 o
  -6 -10   1        1.88        2.32      0.93 o
  -5 -10   1        8.61        7.15      1.25 o
  -4 -10   1        4.25        4.67      1.17 o
  -3 -10   1       49.26       48.75      1.81 o
  -2 -10   1        2.32        3.30      0.77 o
  -1 -10   1        5.72        3.69      0.89 o
   0 -10   1       47.82       50.94      1.85 o
   1 -10   1       34.27       28.08      1.25 o
   2 -10   1       16.01       17.28      1.33 o
   3 -10   1        9.10        8.87      1.11 o
   4 -10   1        2.17        1.96      1.58 o
   5 -10   1       35.00       35.26      2.08 o
   6 -10   1       17.65       16.04      1.33 o
   7 -10   1       14.86       18.04      2.40 o
 -11  -9   1        2.50        6.25      2.51 o
 -10  -9   1        0.32       -1.23      1.77 o
  -9  -9   1        0.01       -1.08      1.08 o
  -8  -9   1       18.73       20.29      1.70 o
  -7  -9   1       20.84       21.47      1.27 o
  -6  -9   1        0.42       -0.70      0.70 o
  -5  -9   1        3.27        1.52      0.83 o
  -4  -9   1        9.57       12.08      0.98 o
  -3  -9   1       44.06       42.24      2.38 o
  -2  -9   1        4.65        3.35      0.69 o
  -1  -9   1       62.71       58.21      1.91 o
   0  -9   1        0.93       -0.58      0.58 o
   1  -9   1      148.23      140.96      2.74 o
   2  -9   1      162.95      164.27      3.41 o
   3  -9   1       72.98       64.03      2.21 o
   4  -9   1        5.98        5.58      0.90 o
   5  -9   1        2.57        2.98      0.96 o
   6  -9   1       15.63       16.07      1.26 o
   7  -9   1        3.17        4.15      1.57 o
   8  -9   1        8.28        8.61      1.90 o
 -11  -8   1        0.69        2.06      2.11 o
 -10  -8   1        3.64        2.75      1.31 o
  -9  -8   1        0.44        1.25      1.21 o
  -8  -8   1        2.42        2.02      0.70 o
  -7  -8   1       17.96       18.53      1.16 o
  -6  -8   1      132.34      133.37      3.65 o
  -5  -8   1        6.24        4.42      0.86 o
  -4  -8   1      212.56      196.57      5.79 o
  -3  -8   1      250.61      244.62      3.95 o
  -2  -8   1       51.88       51.77      1.32 o
  -1  -8   1      105.06      106.13      2.40 o
   0  -8   1        0.01       -0.54      0.54 o
   1  -8   1      269.56      262.23      4.15 o
   2  -8   1      151.74      137.71      2.56 o
   3  -8   1      173.43      162.63      3.75 o
   4  -8   1       35.88       33.90      1.38 o
   5  -8   1       15.15       13.61      0.95 o
   6  -8   1        3.98        4.06      0.50 o
   7  -8   1        9.75        7.66      1.68 o
   8  -8   1       25.41       29.62      2.76 o
 -12  -7   1        6.02        6.90      2.78 o
 -11  -7   1        3.95        4.37      2.40 o
 -10  -7   1       10.65       11.45      2.17 o
  -9  -7   1        0.41       -0.10      1.09 o
  -8  -7   1        1.21        3.45      1.01 o
  -7  -7   1       32.23       31.70      1.33 o
  -6  -7   1        5.94        3.61      0.73 o
  -5  -7   1        8.86       12.79      1.00 o
  -4  -7   1      186.44      187.31      3.17 o
  -3  -7   1       12.41        8.96      0.60 o
  -2  -7   1      179.08      208.21      3.34 o
  -1  -7   1      101.72       93.94      2.10 o
   0  -7   1       49.05       55.12      1.51 o
   1  -7   1       31.61       29.67      1.01 o
   2  -7   1       63.88       56.26      1.30 o
   3  -7   1      330.65      316.45      3.99 o
   4  -7   1        2.95        2.65      0.52 o
   5  -7   1        9.64        9.18      0.65 o
   6  -7   1      242.89      229.62      6.28 o
   7  -7   1       12.24       11.11      1.40 o
   8  -7   1        0.16        0.56      1.17 o
   9  -7   1        0.00       -1.05      1.17 o
 -12  -6   1        4.32        0.22      2.26 o
 -11  -6   1        0.26        0.50      1.19 o
 -10  -6   1       93.55      108.64      4.01 o
  -9  -6   1       81.12       88.99      3.44 o
  -8  -6   1        0.59        0.34      1.35 o
  -7  -6   1       37.91       45.03      1.18 o
  -6  -6   1        0.51        2.81      0.67 o
  -5  -6   1      263.78      267.54      3.82 o
  -4  -6   1        3.56        7.44      0.63 o
  -3  -6   1      359.31      393.84      6.90 o
  -2  -6   1        9.20       14.37      1.01 o
  -1  -6   1      236.55      267.46      4.01 o
   0  -6   1      416.03      534.03      7.35 o
   1  -6   1      116.19      103.97      1.90 o
   2  -6   1      247.67      247.09      3.39 o
   3  -6   1      144.88      127.79      1.76 o
   4  -6   1       10.97        9.29      0.49 o
   5  -6   1      143.69      140.17      2.36 o
   6  -6   1       25.76       28.15      1.71 o
   7  -6   1       13.17       13.74      1.41 o
   8  -6   1       20.61       23.38      1.79 o
   9  -6   1        7.74        8.76      1.59 o
  10  -6   1        0.42        1.73      1.25 o
 -12  -5   1        0.07       -2.06      2.06 o
 -11  -5   1        0.97        3.21      2.54 o
 -10  -5   1        1.03        0.93      1.13 o
  -9  -5   1        4.61        7.98      1.15 o
  -8  -5   1      128.45      126.86      6.19 o
  -7  -5   1       59.82       71.31      2.32 o
  -6  -5   1      218.25      187.52      3.06 o
  -5  -5   1      223.53      249.43      2.96 o
  -4  -5   1      449.08      405.14      4.79 o
  -3  -5   1      164.23      168.07      2.25 o
  -2  -5   1      263.10      243.93      3.93 o
  -1  -5   1      691.58      691.56      9.28 o
   0  -5   1       85.39       91.73      1.69 o
   1  -5   1       23.88       31.94      0.65 o
   2  -5   1      986.33     1113.38     11.47 o
   3  -5   1       89.08       94.90      1.54 o
   4  -5   1        2.23        2.81      0.27 o
   5  -5   1      129.38      125.25      2.02 o
   6  -5   1      765.00      732.78     12.97 o
   7  -5   1       19.77       16.44      1.37 o
   8  -5   1        0.40        0.21      0.86 o
   9  -5   1        8.08        7.87      1.37 o
  10  -5   1        4.74        6.03      1.34 o
 -12  -4   1        2.46        0.45      2.17 o
 -11  -4   1        0.35       -0.73      1.00 o
 -10  -4   1        8.01        7.67      1.25 o
  -9  -4   1       42.00       50.26      2.28 o
  -8  -4   1      113.89       94.64      4.75 o
  -7  -4   1       14.51       13.60      1.02 o
  -6  -4   1       65.96       59.42      1.66 o
  -5  -4   1     1005.12     1072.98     12.23 o
  -4  -4   1       65.25       59.42      1.51 o
  -3  -4   1       60.84       94.53      1.49 o
  -2  -4   1      345.44      381.38      5.02 o
  -1  -4   1        5.94       14.05      0.44 o
   0  -4   1     3815.07     4013.14     44.55 o
   1  -4   1      152.52      162.84      1.95 o
   2  -4   1        0.19        0.88      0.20 o
   3  -4   1      219.59      235.25      2.53 o
   4  -4   1       74.56       72.10      1.21 o
   5  -4   1       22.01       20.51      0.68 o
   6  -4   1       35.61       35.17      1.19 o
   7  -4   1      196.36      184.12      3.95 o
   8  -4   1      104.77      109.72      4.50 o
   9  -4   1       62.11       66.86      2.63 o
  10  -4   1       23.12       22.30      1.95 o
 -12  -3   1        0.54        0.38      2.29 o
 -11  -3   1        8.99        9.96      1.32 o
 -10  -3   1        8.45        6.54      2.62 o
  -9  -3   1        1.23        1.53      0.82 o
  -8  -3   1        1.58        0.92      0.59 o
  -7  -3   1       37.27       44.98      1.78 o
  -6  -3   1      799.99      751.80     11.48 o
  -5  -3   1       61.80       70.53      1.10 o
  -4  -3   1     1063.26     1093.35     11.22 o
  -3  -3   1     2148.81     2193.46     23.63 o
  -2  -3   1      642.78      748.64      8.27 o
  -1  -3   1     1254.16     1370.63     12.47 o
   0  -3   1        0.81        0.55      0.16 o
   1  -3   1      308.16      354.21      3.41 o
   2  -3   1     2712.00     2959.60     29.73 o
   3  -3   1       71.38       78.01      0.83 o
   4  -3   1        3.69        0.95      0.21 o
   5  -3   1       40.37       50.31      1.00 o
   6  -3   1      421.81      414.46      5.73 o
   7  -3   1       51.74       48.81      1.88 o
   8  -3   1       24.01       25.14      1.39 o
   9  -3   1       32.60       27.35      3.26 o
 -12  -2   1        1.10        0.27      2.35 o
 -11  -2   1        3.65        2.67      2.22 o
 -10  -2   1        8.19        9.88      1.11 o
  -9  -2   1       36.21       36.34      1.72 o
  -8  -2   1       11.40       11.37      1.05 o
  -7  -2   1        1.57        6.55      0.52 o
  -6  -2   1        0.37        1.85      0.44 o
  -5  -2   1      138.17      150.12      2.18 o
  -4  -2   1     4787.25     4980.28     54.17 o
  -3  -2   1     1706.80     1834.40     19.56 o
  -2  -2   1     1377.29     1379.84     14.83 o
  -1  -2   1      148.31      133.95      1.31 o
   0  -2   1       13.68       11.57      0.45 o
   1  -2   1        4.21        8.64      0.23 o
   2  -2   1      890.40      869.36      7.27 o
   3  -2   1       16.75       26.45      0.42 o
   4  -2   1       30.10       46.19      0.75 o
   5  -2   1       14.26       18.33      0.51 o
   6  -2   1       41.34       45.69      1.03 o
   7  -2   1        1.87       -0.31      0.31 o
   8  -2   1       55.18       53.17      3.41 o
   9  -2   1        0.17       -0.33      0.50 o
  10  -2   1        3.84        4.44      2.31 o
 -12  -1   1        5.12       10.31      3.07 o
 -11  -1   1        3.05        5.38      2.42 o
 -10  -1   1       32.34       35.54      2.19 o
  -9  -1   1       10.39       12.90      1.96 o
  -8  -1   1        3.04        8.10      1.62 o
  -7  -1   1        3.65        1.81      0.39 o
  -6  -1   1        0.53        0.11      0.32 o
  -5  -1   1      219.86      267.67      3.87 o
  -4  -1   1     1307.93     1327.25     15.84 o
  -3  -1   1     2455.37     2587.02     28.47 o
  -2  -1   1    17378.01    16400.68    227.90 o
  -1  -1   1      669.27      645.52      6.26 o
   0  -1   1     9657.78     8309.02    238.63 o
   1  -1   1     2346.01     2444.25     21.51 o
   2  -1   1      102.02       86.76      0.91 o
   3  -1   1      247.86      331.36      4.61 o
   4  -1   1      421.36      356.01      5.13 o
   5  -1   1      106.77      106.89      2.25 o
   6  -1   1      227.76      210.29      3.99 o
   7  -1   1      120.51      144.18      3.64 o
   8  -1   1       80.68       72.31      3.31 o
   9  -1   1        1.60        3.07      1.90 o
  10  -1   1        9.42        4.06      2.31 o
 -11   0   1        0.18       -1.75      1.75 o
 -10   0   1        5.55        7.64      2.04 o
  -9   0   1       18.35       16.90      1.81 o
  -8   0   1       57.77       62.47      3.45 o
  -7   0   1        0.42       -0.29      1.05 o
  -6   0   1      157.01      169.70      3.98 o
  -5   0   1      237.05      203.10      5.16 o
  -4   0   1      119.77      111.76      2.67 o
  -3   0   1     4663.07     4977.24     73.72 o
  -2   0   1     1846.19     2236.85     23.24 o
  -1   0   1     2650.36     2841.02     24.10 o
   0   0   1        8.09       -0.03      0.03 o
   1   0   1      115.15      102.18      1.28 o
   2   0   1        5.50       12.74      0.45 o
   3   0   1      230.59      253.35      5.74 o
   4   0   1      197.33      222.93      4.43 o
   5   0   1      271.51      282.67      4.86 o
   6   0   1      795.22      735.31     11.76 o
   7   0   1      217.97      208.96      4.11 o
   8   0   1       85.15       76.81      3.58 o
   9   0   1       97.64      117.04      3.98 o
  10   0   1        3.41        0.47      2.08 o
 -10   1   1       33.02       42.00      3.61 o
  -9   1   1        0.17        0.44      0.45 o
  -8   1   1       21.80       17.52      1.72 o
  -7   1   1        0.66        2.71      0.88 o
  -6   1   1       51.72       58.38      2.33 o
  -5   1   1        0.18        1.00      0.48 o
  -4   1   1      410.62      463.43      7.42 o
  -3   1   1      536.65      577.26      8.64 o
  -2   1   1     5781.57     5582.11     61.04 o
  -1   1   1       49.23       47.21      0.51 o
   0   1   1      212.83      148.10      7.06 o
   1   1   1     7114.72     6569.91     99.09 o
   2   1   1     4750.28     4801.85     47.85 o
   3   1   1     1370.03     1426.70     30.52 o
   4   1   1      525.89      611.43     11.14 o
   5   1   1        8.57        5.55      2.96 o
   6   1   1        1.07        0.39      0.63 o
   7   1   1        0.02        0.97      0.69 o
   8   1   1      253.70      237.97      5.63 o
   9   1   1        4.87        3.79      1.17 o
  10   1   1       24.02       29.16      2.25 o
  -9   2   1       11.00       10.91      0.87 o
  -8   2   1       60.10       63.99      2.53 o
  -7   2   1      353.47      340.73      4.94 o
  -6   2   1      268.11      262.14      3.54 o
  -5   2   1        0.70        0.15      0.19 o
  -4   2   1       20.58       30.25      0.64 o
  -3   2   1        2.50       -0.11      0.17 o
  -2   2   1     1618.17     1600.05     13.79 o
  -1   2   1     1052.74     1142.85     10.26 o
   0   2   1      886.41      906.78      7.81 o
   1   2   1      608.96      624.47      5.99 o
   2   2   1      143.33      173.32      1.79 o
   3   2   1      425.72      407.71      4.60 o
   4   2   1      202.25      181.47      2.36 o
   5   2   1      144.87      158.77      2.34 o
   6   2   1       98.64       73.47      1.20 o
   7   2   1        2.82        5.95      0.58 o
   8   2   1       91.58       85.09      2.30 o
   9   2   1        9.57       13.28      0.95 o
  10   2   1       59.78       57.79      1.88 o
  11   2   1       15.68       18.17      2.96 o
  -9   3   1       46.79       50.46      5.67 o
  -8   3   1       13.78       14.85      1.14 o
  -7   3   1       45.28       43.14      1.32 o
  -6   3   1       55.39       62.97      1.29 o
  -5   3   1       56.79       63.55      1.23 o
  -4   3   1       34.17       38.38      0.97 o
  -3   3   1       21.88       26.56      0.61 o
  -2   3   1       45.14       33.06      0.51 o
  -1   3   1      276.05      299.79      2.87 o
   0   3   1      499.42      614.99      5.62 o
   1   3   1      390.69      325.59      3.25 o
   2   3   1      144.07      166.77      2.00 o
   3   3   1      839.41      891.68      9.85 o
   4   3   1      232.98      245.09      2.71 o
   5   3   1       85.01      104.99      1.77 o
   6   3   1       35.00       51.62      1.26 o
   7   3   1       72.79       80.62      1.76 o
   8   3   1       72.66       77.96      2.36 o
   9   3   1        3.76        4.90      0.84 o
  10   3   1        0.20        0.40      0.98 o
  11   3   1        0.55        0.49      1.62 o
  12   3   1        0.31        1.37      2.40 o
 -10   4   1       18.00       17.70      1.55 o
  -9   4   1        5.03        2.91      0.91 o
  -8   4   1       72.93       70.54      3.31 o
  -7   4   1       64.21       62.32      1.91 o
  -6   4   1        3.27        0.76      0.42 o
  -5   4   1      127.99      124.76      2.12 o
  -4   4   1        1.20       -0.15      0.20 o
  -3   4   1      174.90      194.95      2.11 o
  -2   4   1      620.70      651.55      6.08 o
  -1   4   1      239.35      267.66      2.80 o
   0   4   1      170.33      223.36      2.35 o
   1   4   1      281.84      326.36      3.34 o
   2   4   1       54.82       52.93      0.87 o
   3   4   1      111.37       77.49      1.71 o
   4   4   1      168.55      160.53      2.02 o
   5   4   1        2.25        0.04      0.21 o
   6   4   1        2.69        1.49      0.79 o
   7   4   1       61.36       59.05      2.04 o
   8   4   1        2.18        3.84      0.91 o
   9   4   1       54.28       53.55      2.07 o
  10   4   1       33.50       36.48      1.83 o
  11   4   1        0.23       -0.87      0.87 o
  12   4   1        4.82       10.98      2.71 o
 -10   5   1        9.13       11.25      1.46 o
  -9   5   1       32.49       33.79      2.26 o
  -8   5   1       89.89       99.13      3.83 o
  -7   5   1       25.10       26.81      1.42 o
  -6   5   1        1.39       -0.54      0.93 o
  -5   5   1       66.56       57.27      1.34 o
  -4   5   1        0.18        0.58      0.24 o
  -3   5   1      116.62      119.68      1.48 o
  -2   5   1       49.74       45.82      0.82 o
  -1   5   1       68.91       66.86      1.39 o
   0   5   1       26.89       46.89      0.87 o
   1   5   1      867.87      904.43     10.11 o
   2   5   1      232.81      267.67      3.51 o
   3   5   1       35.63       47.48      0.95 o
   4   5   1        6.69        2.67      0.36 o
   5   5   1       47.59       48.76      0.86 o
   6   5   1       24.92       29.89      0.79 o
   7   5   1        1.78        1.37      0.73 o
   8   5   1        0.98       -0.73      0.73 o
   9   5   1       25.64       26.61      1.61 o
  10   5   1        0.48        0.89      0.90 o
  11   5   1       10.24       10.25      2.02 o
  12   5   1        0.57        2.17      2.08 o
 -10   6   1        0.10       -0.63      1.10 o
  -9   6   1        2.48        2.02      1.17 o
  -8   6   1        9.67        7.60      1.23 o
  -7   6   1      129.39      128.95      3.31 o
  -6   6   1       36.10       37.82      1.92 o
  -5   6   1        5.12        2.87      0.78 o
  -4   6   1       60.00       66.76      1.08 o
  -3   6   1      108.48       98.87      1.77 o
  -2   6   1       66.84       67.77      1.34 o
  -1   6   1       64.38       69.49      1.19 o
   0   6   1        0.03       -0.27      0.27 o
   1   6   1     1682.51     1778.08     21.50 o
   2   6   1      708.18      714.97      8.17 o
   3   6   1      968.31      966.25     11.71 o
   4   6   1       62.75       72.21      1.38 o
   5   6   1      121.19      126.97      2.47 o
   6   6   1       53.53       60.46      2.06 o
   7   6   1       47.31       41.08      1.48 o
   8   6   1        1.22       -0.76      0.76 o
   9   6   1        0.02       -1.00      1.00 o
  10   6   1        3.19        6.86      1.21 o
  11   6   1       11.37       12.59      1.46 o
 -10   7   1        0.38       -0.81      1.17 o
  -9   7   1       26.40       31.10      2.64 o
  -8   7   1       15.89       15.26      1.84 o
  -7   7   1       30.54       28.74      1.97 o
  -6   7   1        1.53        1.41      0.79 o
  -5   7   1      298.01      287.86      4.33 o
  -4   7   1       11.67       10.30      0.82 o
  -3   7   1        0.07       -0.32      0.32 o
  -2   7   1       92.70       97.12      1.94 o
  -1   7   1      118.67      115.25      1.79 o
   0   7   1       12.54       13.40      0.67 o
   1   7   1        0.04       -0.24      0.40 o
   2   7   1       40.90       46.05      1.09 o
   3   7   1      170.67      178.09      3.25 o
   4   7   1       99.05      100.76      1.82 o
   5   7   1      632.94      588.89     11.98 o
   6   7   1      113.83       95.81      2.01 o
   7   7   1        1.52        0.46      0.40 o
   8   7   1       29.20       31.22      2.03 o
   9   7   1       83.22       85.58      2.94 o
  10   7   1        0.22       -0.03      1.40 o
  11   7   1        0.00       -0.47      1.51 o
  -9   8   1        0.01       -1.14      1.14 o
  -8   8   1       15.23       16.07      2.06 o
  -7   8   1        5.04        5.09      1.43 o
  -6   8   1       89.93       81.97      2.62 o
  -5   8   1       20.54       21.36      1.99 o
  -4   8   1       98.36       98.99      2.34 o
  -3   8   1        0.21       -0.13      0.58 o
  -2   8   1        9.38       12.58      0.70 o
  -1   8   1       86.97       80.30      2.39 o
   0   8   1      256.14      251.38      4.38 o
   1   8   1       23.05       29.48      0.99 o
   2   8   1       98.00       94.09      1.91 o
   3   8   1       14.94       13.87      0.75 o
   4   8   1      198.70      220.17      3.95 o
   5   8   1      166.05      157.49      3.73 o
   6   8   1        1.03        0.56      0.69 o
   7   8   1       40.13       31.07      1.34 o
   8   8   1        2.30        4.17      0.52 o
   9   8   1        0.63        3.40      1.08 o
  10   8   1        1.56        2.58      1.58 o
  11   8   1        2.08        1.46      3.29 o
  -8   9   1        4.84        3.18      1.66 o
  -7   9   1        1.78        2.35      1.48 o
  -6   9   1       37.46       38.62      2.64 o
  -5   9   1       10.91       10.27      0.90 o
  -4   9   1        0.61        0.64      0.64 o
  -3   9   1       17.98       17.14      1.09 o
  -2   9   1      428.98      444.70      6.47 o
  -1   9   1       10.31        7.87      0.72 o
   0   9   1       23.08       21.35      0.92 o
   1   9   1       13.83       13.90      0.75 o
   2   9   1      117.23      122.87      2.39 o
   3   9   1       10.18       12.40      0.82 o
   4   9   1       57.70       52.13      1.53 o
   5   9   1        8.33        7.63      0.93 o
   6   9   1        1.30        0.72      0.70 o
   7   9   1        9.66        5.64      0.85 o
   8   9   1       19.17       17.55      0.99 o
   9   9   1       24.51       27.08      1.81 o
  10   9   1       14.35       16.42      2.21 o
  -7  10   1        4.66        3.61      1.75 o
  -6  10   1       28.03       25.77      1.54 o
  -5  10   1        4.36        3.75      1.59 o
  -4  10   1       15.79       16.51      1.12 o
  -3  10   1        5.44        3.77      1.20 o
  -2  10   1       32.25       28.90      1.63 o
  -1  10   1       24.52       27.52      1.20 o
   0  10   1        0.37       -0.53      0.53 o
   1  10   1       88.01       82.70      2.23 o
   2  10   1       13.27        9.56      0.92 o
   3  10   1       11.91       10.61      0.97 o
   4  10   1       52.65       55.66      1.86 o
   5  10   1       70.21       72.33      3.37 o
   6  10   1        9.45        8.29      0.99 o
   7  10   1        2.96        3.75      0.87 o
   8  10   1        7.56        7.50      0.93 o
   9  10   1        0.02        1.00      1.07 o
  10  10   1        0.23       -1.32      2.94 o
  -6  11   1        3.26        1.07      1.41 o
  -5  11   1       26.31       27.23      1.93 o
  -4  11   1        0.54        1.00      0.92 o
  -3  11   1       65.37       63.66      2.40 o
  -2  11   1       11.61       13.30      1.28 o
  -1  11   1       26.26       28.71      1.44 o
   0  11   1        0.01       -0.43      0.59 o
   1  11   1       16.43       14.18      1.12 o
   2  11   1       21.05       21.09      1.25 o
   3  11   1        2.50        1.03      0.83 o
   4  11   1       10.49       11.28      2.67 o
   5  11   1        1.40        0.91      1.04 o
   6  11   1        0.22       -0.81      0.81 o
   7  11   1        7.15        7.48      1.16 o
   8  11   1        0.73        1.22      0.91 o
   9  11   1        0.02        1.55      1.03 o
  -6  12   1        0.06       -0.83      1.17 o
  -5  12   1        0.23       -1.05      1.05 o
  -4  12   1        0.04       -0.87      1.13 o
  -3  12   1       51.63       49.45      2.28 o
  -2  12   1       49.16       54.63      2.41 o
  -1  12   1       42.98       45.95      2.23 o
   0  12   1       13.97        9.93      1.12 o
   1  12   1        7.49        9.95      0.99 o
   2  12   1        7.79       10.14      1.32 o
   3  12   1       25.09       20.82      1.60 o
   4  12   1        2.33        3.30      1.31 o
   5  12   1        9.39        6.64      1.47 o
   6  12   1        4.27        3.06      1.31 o
   7  12   1        2.87        2.97      1.11 o
   8  12   1        0.01       -0.52      1.39 o
   9  12   1        0.50       -0.34      1.25 o
  -6  13   1        1.60        0.00      1.32 o
  -5  13   1       11.40       15.98      2.38 o
  -4  13   1        0.33       -1.64      1.64 o
  -3  13   1        5.86        5.26      1.51 o
  -2  13   1        0.71       -1.23      1.23 o
  -1  13   1       36.48       38.62      2.64 o
   0  13   1       11.54       11.39      1.75 o
   1  13   1        7.87       11.76      1.46 o
   2  13   1        4.69        5.59      1.48 o
   3  13   1        3.99        4.42      1.47 o
   4  13   1        3.80        4.32      1.44 o
   5  13   1        9.88        7.28      1.64 o
   6  13   1        0.56        0.60      1.34 o
   7  13   1        0.76        3.38      2.08 o
  -4  14   1        0.91       -1.21      1.90 o
  -3  14   1        9.55       18.15      2.96 o
  -2  14   1       12.17       14.83      2.94 o
  -1  14   1        2.36        1.30      1.46 o
   0  14   1        0.06       -0.38      1.47 o
   1  14   1       29.36       32.59      2.70 o
   2  14   1       11.28        5.92      1.80 o
   3  14   1        3.38        3.41      2.57 o
   4  14   1       12.05       14.00      2.04 o
   5  14   1        4.77        0.32      1.46 o
   6  14   1        1.62        1.90      2.15 o
  -2  15   1        1.01       -0.87      2.17 o
  -1  15   1        0.60        2.38      2.49 o
   0  15   1       10.97        9.57      3.98 o
   1  15   1        0.51       -2.53      2.53 o
   2  15   1        6.53        8.12      5.30 o
   3  15   1        2.07        2.94      2.35 o
   4  15   1       10.27       12.82      2.15 o
   1  16   1        3.43        5.76      3.16 o
  -1 -15   2       12.36       21.31      4.03 o
  -6 -14   2        0.21       -2.13      2.42 o
  -4 -14   2        1.46       -1.32      2.15 o
  -3 -14   2        1.47        2.55      2.15 o
  -2 -14   2        3.51        5.69      2.69 o
  -1 -14   2       10.05       12.35      3.29 o
   0 -14   2        5.90        7.60      2.96 o
   1 -14   2       11.21       10.42      1.96 o
   2 -14   2        7.17       11.99      3.05 o
  -7 -13   2        8.59        8.13      2.80 o
  -6 -13   2        5.28        4.06      2.24 o
  -5 -13   2        0.27       -1.22      1.22 o
  -4 -13   2       13.21       15.86      2.05 o
  -3 -13   2        7.10        7.68      1.73 o
  -2 -13   2        5.92        6.21      1.80 o
  -1 -13   2        2.70        0.36      1.55 o
   0 -13   2       11.89       11.19      1.90 o
   1 -13   2       16.46       20.08      2.23 o
   2 -13   2        0.50        0.91      1.51 o
   3 -13   2       22.51       29.65      3.59 o
   4 -13   2        2.44        1.39      2.11 o
  -8 -12   2        1.21        3.81      2.33 o
  -7 -12   2        1.58        0.85      1.40 o
  -6 -12   2        0.23       -0.72      1.00 o
  -5 -12   2        4.78        2.43      1.36 o
  -4 -12   2        0.01        0.67      1.16 o
  -3 -12   2        2.31        0.62      1.23 o
  -2 -12   2        9.11       12.19      1.44 o
  -1 -12   2       18.37       19.57      1.67 o
   0 -12   2        0.10        0.28      1.51 o
   1 -12   2        0.44        2.53      1.34 o
   2 -12   2       41.55       37.54      3.78 o
   3 -12   2       23.17       27.94      2.29 o
   4 -12   2        3.77        4.56      1.48 o
   5 -12   2       16.52       18.22      2.60 o
   6 -12   2        0.58        0.83      1.43 o
  -9 -11   2        1.30        3.39      1.03 o
  -8 -11   2        0.23       -1.14      1.14 o
  -7 -11   2        2.77        3.18      1.10 o
  -6 -11   2        1.21        1.86      1.07 o
  -5 -11   2        4.02        2.82      1.26 o
  -4 -11   2        5.15        7.79      2.25 o
  -3 -11   2       15.21       13.70      1.38 o
  -2 -11   2        1.61        2.49      0.82 o
  -1 -11   2       26.36       28.01      1.49 o
   0 -11   2        5.93        5.68      1.51 o
   1 -11   2       62.86       67.43      3.41 o
   2 -11   2        4.79        4.10      1.27 o
   3 -11   2       21.60       20.57      1.91 o
   4 -11   2       15.20       19.11      1.84 o
   5 -11   2       21.46       22.00      1.86 o
   6 -11   2        2.26        0.74      1.37 o
 -10 -10   2        2.97        5.20      2.40 o
  -9 -10   2        0.08        0.44      1.02 o
  -8 -10   2       16.06       17.49      1.44 o
  -7 -10   2        0.17        0.60      0.95 o
  -6 -10   2        0.34        0.68      0.91 o
  -5 -10   2        7.14        8.65      1.39 o
  -4 -10   2        6.67        4.59      1.20 o
  -3 -10   2       58.10       48.56      1.83 o
  -2 -10   2        0.06       -0.34      0.63 o
  -1 -10   2       18.35       19.98      1.22 o
   0 -10   2        5.11        4.41      0.85 o
   1 -10   2       24.28       22.52      1.31 o
   2 -10   2        3.20        3.37      1.08 o
   3 -10   2       16.79       19.72      1.77 o
   4 -10   2       26.91       24.27      1.84 o
   5 -10   2       15.08       16.00      2.58 o
   6 -10   2        4.55        4.05      1.03 o
 -10  -9   2        0.01       -0.40      1.90 o
  -9  -9   2        3.87        3.38      2.04 o
  -8  -9   2        0.13        1.04      0.83 o
  -7  -9   2        6.66        6.81      1.11 o
  -6  -9   2       33.84       37.85      1.82 o
  -5  -9   2       17.56       14.53      1.49 o
  -4  -9   2       24.09       14.85      1.45 o
  -3  -9   2       85.10       81.17      2.71 o
  -2  -9   2        0.01       -0.58      0.58 o
  -1  -9   2      146.34      132.04      2.98 o
   0  -9   2      158.71      145.46      3.66 o
   1  -9   2      230.89      232.05      3.97 o
   2  -9   2        2.74        1.54      0.82 o
   3  -9   2        5.31        4.85      0.95 o
   4  -9   2        8.40        8.02      0.99 o
   5  -9   2       25.98       30.22      1.91 o
   6  -9   2        1.32        0.86      0.78 o
   7  -9   2        4.92        7.48      1.77 o
 -11  -8   2        2.46        1.64      2.24 o
 -10  -8   2        0.01       -1.57      1.82 o
  -9  -8   2        0.00       -1.08      1.08 o
  -8  -8   2       17.79       15.15      1.09 o
  -7  -8   2       37.78       38.16      1.76 o
  -6  -8   2        1.46        2.76      0.88 o
  -5  -8   2       17.67       22.79      1.75 o
  -4  -8   2        8.12        8.48      0.81 o
  -3  -8   2        9.48        7.42      1.01 o
  -2  -8   2       31.49       32.03      1.30 o
  -1  -8   2        0.09       -0.30      0.54 o
   0  -8   2        0.07       -0.53      0.53 o
   1  -8   2        1.04       -0.44      0.58 o
   2  -8   2       28.85       32.18      1.20 o
   3  -8   2      463.30      431.57      8.15 o
   4  -8   2      117.33      110.56      2.87 o
   5  -8   2       35.24       33.91      2.31 o
   6  -8   2        0.00        0.42      1.05 o
   7  -8   2       19.34       17.37      2.15 o
   8  -8   2        0.64       -0.76      1.28 o
 -11  -7   2        4.42        4.08      2.40 o
 -10  -7   2       12.11       10.52      2.08 o
  -9  -7   2       40.90       50.52      2.72 o
  -8  -7   2        5.55        6.91      1.30 o
  -7  -7   2        6.33        7.18      0.93 o
  -6  -7   2       77.25       68.12      2.19 o
  -5  -7   2      131.09      139.12      3.85 o
  -4  -7   2      106.74      101.70      2.32 o
  -3  -7   2      242.57      240.56      4.27 o
  -2  -7   2      197.26      197.22      3.64 o
  -1  -7   2       88.13       65.45      1.74 o
   0  -7   2       15.55       19.35      1.00 o
   1  -7   2       95.01       89.83      2.09 o
   2  -7   2      151.33      138.14      2.48 o
   3  -7   2      389.84      381.38      5.51 o
   4  -7   2        2.81        2.30      0.68 o
   5  -7   2       64.01       59.10      1.68 o
   6  -7   2        1.43        1.44      1.88 o
   7  -7   2        3.12        3.72      1.15 o
   8  -7   2        8.03       10.58      1.82 o
   9  -7   2       21.62       18.58      2.20 o
 -11  -6   2        2.20        4.21      2.33 o
 -10  -6   2        9.42        8.53      1.57 o
  -9  -6   2        0.14        1.09      1.07 o
  -8  -6   2       62.57       61.53      2.78 o
  -7  -6   2        9.90       14.69      0.93 o
  -6  -6   2       13.75       13.00      0.93 o
  -5  -6   2      101.41       97.66      2.81 o
  -4  -6   2     1408.77     1330.87     17.59 o
  -3  -6   2      551.32      601.35      7.60 o
  -2  -6   2      144.63      123.28      2.48 o
  -1  -6   2      183.35      200.76      3.56 o
   0  -6   2      274.36      296.75      5.33 o
   1  -6   2       64.24       60.10      1.37 o
   2  -6   2      730.26      774.16      9.69 o
   3  -6   2       30.40       29.43      0.82 o
   4  -6   2      227.04      201.86      3.23 o
   5  -6   2       62.13       57.53      1.32 o
   6  -6   2      136.58      132.47      4.11 o
   7  -6   2       71.33       67.24      2.81 o
   8  -6   2        5.82        7.58      1.25 o
   9  -6   2        0.81        1.10      1.21 o
  10  -6   2        0.86        3.99      1.39 o
 -12  -5   2        4.16        8.34      2.87 o
 -11  -5   2        0.15       -0.46      1.11 o
 -10  -5   2       11.23        6.02      1.40 o
  -9  -5   2       10.58       14.42      1.53 o
  -8  -5   2      200.77      193.94      5.44 o
  -7  -5   2       19.63       18.82      2.43 o
  -6  -5   2       18.14       21.30      1.57 o
  -5  -5   2        1.91        0.30      0.40 o
  -4  -5   2       37.22       50.71      1.05 o
  -3  -5   2       59.05       66.32      1.36 o
  -2  -5   2     1204.03     1277.36     19.49 o
  -1  -5   2        2.20        0.16      0.35 o
   0  -5   2      864.43      925.94     12.17 o
   1  -5   2      631.52      706.40      8.62 o
   2  -5   2      117.50      109.01      1.49 o
   3  -5   2      174.34      195.50      2.56 o
   4  -5   2       15.40       15.41      0.55 o
   5  -5   2       39.09       40.73      0.97 o
   6  -5   2        8.39        8.49      1.00 o
   7  -5   2       47.28       43.59      2.11 o
   8  -5   2       27.77       29.74      1.85 o
   9  -5   2       18.34       23.64      2.06 o
  10  -5   2        0.64        1.34      1.14 o
 -12  -4   2        0.09       -1.97      1.97 o
 -11  -4   2        1.48        0.26      1.07 o
 -10  -4   2        7.95        9.99      1.70 o
  -9  -4   2        6.67        6.72      1.14 o
  -8  -4   2       81.06       65.08      3.01 o
  -7  -4   2       13.04        6.33      1.09 o
  -6  -4   2     1032.33      994.53     12.10 o
  -5  -4   2      180.64      145.15      1.78 o
  -4  -4   2      252.23      223.00      2.76 o
  -3  -4   2       15.58       20.10      0.83 o
  -2  -4   2      527.89      569.67      6.89 o
  -1  -4   2      144.43      181.33      2.51 o
   0  -4   2     1890.27     2119.23     26.77 o
   1  -4   2       10.64       10.27      0.40 o
   2  -4   2       40.28       58.01      1.05 o
   3  -4   2      750.72      829.67      8.76 o
   4  -4   2      483.29      481.87      5.50 o
   5  -4   2      193.32      178.84      3.12 o
   6  -4   2       37.76       42.61      1.47 o
   7  -4   2       49.57       55.59      2.21 o
   8  -4   2       33.06       38.49      5.49 o
   9  -4   2        0.73        0.91      0.85 o
  10  -4   2        2.53        1.93      0.99 o
 -12  -3   2        1.01       -1.25      2.13 o
 -11  -3   2        0.36        1.01      1.06 o
 -10  -3   2        0.01       -0.81      0.81 o
  -9  -3   2        3.39        2.58      0.70 o
  -8  -3   2        0.48       -0.30      0.85 o
  -7  -3   2        7.31       13.58      1.08 o
  -6  -3   2      228.17      224.04      4.33 o
  -5  -3   2      122.48      117.65      1.67 o
  -4  -3   2      246.47      238.23      2.72 o
  -3  -3   2       53.94       39.71      0.76 o
  -2  -3   2     3032.30     3019.31     32.97 o
  -1  -3   2      873.32      995.13     11.64 o
   0  -3   2      159.99      181.61      2.07 o
   1  -3   2      183.69      191.17      2.20 o
   2  -3   2      194.98      197.69      2.15 o
   3  -3   2      773.06      910.40      8.44 o
   4  -3   2       76.74       80.91      1.05 o
   5  -3   2      170.37      176.39      2.37 o
   6  -3   2        1.43        0.29      0.57 o
   7  -3   2       69.03       72.22      2.74 o
   8  -3   2        8.94        5.72      0.82 o
   9  -3   2        5.27        7.77      1.51 o
  10  -3   2       14.92       18.53      1.61 o
 -12  -2   2        0.58        1.82      2.58 o
 -11  -2   2        3.10        1.86      0.99 o
 -10  -2   2        8.21        8.06      0.83 o
  -9  -2   2        2.03        2.42      0.82 o
  -8  -2   2       13.55        7.36      1.09 o
  -7  -2   2       21.77       22.91      1.26 o
  -6  -2   2       35.40       27.27      1.08 o
  -5  -2   2      314.42      396.05      5.12 o
  -4  -2   2      781.04      763.88      8.00 o
  -3  -2   2     1292.53     1344.96     14.74 o
  -2  -2   2      145.52      150.36      1.96 o
  -1  -2   2       72.08       95.21      1.17 o
   0  -2   2     1557.51     1535.14     14.34 o
   1  -2   2        6.75       12.72      0.26 o
   2  -2   2        3.20        3.00      0.16 o
   3  -2   2       29.85       16.74      0.45 o
   4  -2   2       71.54       61.91      0.94 o
   5  -2   2      503.24      519.15      6.45 o
   6  -2   2      185.57      188.06      2.90 o
   7  -2   2      274.16      296.35      4.37 o
   8  -2   2        6.48        6.09      0.66 o
   9  -2   2        1.20        0.99      0.64 o
  10  -2   2       34.75       49.99      4.64 o
 -12  -1   2        7.36       11.63      3.20 o
 -11  -1   2        0.16       -0.61      2.02 o
 -10  -1   2       15.68       15.78      1.30 o
  -9  -1   2       54.36       51.98      2.04 o
  -8  -1   2       48.43       51.01      1.87 o
  -7  -1   2        6.72        9.12      0.58 o
  -6  -1   2       36.03       31.19      1.00 o
  -5  -1   2      299.18      352.30      5.45 o
  -4  -1   2       45.89       66.45      1.75 o
  -3  -1   2      572.29      759.82      7.27 o
  -2  -1   2     1624.53     1953.00     19.50 o
  -1  -1   2     1078.57     1215.70     12.08 o
   0  -1   2     1107.29     1216.00     12.09 o
   1  -1   2      931.88      958.58      9.18 o
   2  -1   2     1397.63     1472.84     12.80 o
   3  -1   2      370.26      381.46      4.09 o
   4  -1   2      236.16      254.37      3.22 o
   5  -1   2       62.75       64.50      1.13 o
   6  -1   2      213.14      191.90      2.88 o
   7  -1   2      159.33      158.46      4.02 o
   8  -1   2        8.57        5.98      1.31 o
   9  -1   2       44.50       53.90      7.07 o
  10  -1   2        0.22       -1.75      1.90 o
 -12   0   2        3.11       12.66      3.29 o
 -11   0   2        0.00       -1.73      1.73 o
 -10   0   2       22.45       24.68      2.30 o
  -9   0   2        9.83       11.64      0.95 o
  -8   0   2        8.59        6.37      0.74 o
  -7   0   2       39.21       32.84      0.99 o
  -6   0   2      158.44      185.02      3.12 o
  -5   0   2        5.96        9.71      0.48 o
  -4   0   2        4.69        4.91      0.30 o
  -3   0   2      165.83      140.81      1.70 o
  -2   0   2     1368.00     1265.89     11.39 o
  -1   0   2      208.22      232.61      2.20 o
   0   0   2      497.50      569.27      5.16 o
   1   0   2     3256.67     3203.27     39.82 o
   2   0   2        1.62        0.28      0.08 o
   3   0   2       37.97       51.25      0.76 o
   4   0   2      175.07      170.71      3.02 o
   5   0   2       44.08       44.90      1.25 o
   6   0   2       33.76       31.91      1.25 o
   7   0   2       16.04       12.44      0.94 o
   8   0   2        1.38       -1.82      1.82 o
   9   0   2        4.96        4.98      1.43 o
  10   0   2       10.88       12.32      1.98 o
 -11   1   2        0.03       -0.92      1.99 o
 -10   1   2        6.32        4.35      0.77 o
  -9   1   2       17.22       17.61      1.97 o
  -8   1   2      129.74      122.64      3.35 o
  -7   1   2        0.95        1.71      0.35 o
  -6   1   2       99.13       76.87      2.13 o
  -5   1   2      244.75      241.70      3.84 o
  -4   1   2      121.71      137.30      1.89 o
  -3   1   2       66.97       62.53      0.89 o
  -2   1   2      778.64      826.75      7.18 o
  -1   1   2        2.72        2.35      0.13 o
   0   1   2      449.25      452.55      3.76 o
   1   1   2       27.17       16.80      0.45 o
   2   1   2     2695.22     2670.98     22.36 o
   3   1   2     1397.11     1287.65     15.42 o
   4   1   2      283.22      290.38      5.64 o
   5   1   2        3.56        2.36      0.43 o
   6   1   2      557.44      524.41      8.56 o
   7   1   2      318.72      305.48      5.49 o
   8   1   2       63.70       66.30      2.46 o
   9   1   2        8.88        9.13      1.33 o
  10   1   2       31.65       31.02      2.71 o
  11   1   2        7.82       11.45      3.38 o
  -9   2   2       31.89       30.97      1.37 o
  -8   2   2        9.03        4.45      0.66 o
  -7   2   2       13.18       14.99      0.73 o
  -6   2   2       71.35       75.01      1.43 o
  -5   2   2       19.61       13.39      0.50 o
  -4   2   2      641.34      735.15      8.81 o
  -3   2   2     1330.13     1366.38     13.93 o
  -2   2   2      284.15      290.14      2.73 o
  -1   2   2     5771.44     5595.83     47.93 o
   0   2   2       60.04       65.19      0.76 o
   1   2   2      534.13      526.82      5.09 o
   2   2   2     5197.65     5097.75     51.55 o
   3   2   2      980.31     1098.87     11.33 o
   4   2   2     1097.80     1149.59     15.03 o
   5   2   2      508.47      486.26      7.41 o
   6   2   2       96.87       71.71      1.34 o
   7   2   2        2.38        0.97      0.42 o
   8   2   2        8.22       11.74      0.60 o
   9   2   2       25.65       22.75      1.08 o
  10   2   2        0.00       -0.60      0.60 o
  11   2   2       10.00       15.66      2.28 o
 -10   3   2       14.61       13.47      1.28 o
  -9   3   2        0.14       -0.40      0.69 o
  -8   3   2       61.97       59.03      2.95 o
  -7   3   2       15.82       18.02      1.15 o
  -6   3   2       56.78       43.33      1.02 o
  -5   3   2       52.12       58.90      1.14 o
  -4   3   2        2.16        4.06      0.57 o
  -3   3   2        1.47        2.28      0.37 o
  -2   3   2       43.58       34.59      0.95 o
  -1   3   2      877.85      904.17      8.62 o
   0   3   2    16885.07    14493.03    123.26 o
   1   3   2     1200.46     1444.97     13.60 o
   2   3   2       30.43       20.26      0.44 o
   3   3   2       73.04      116.47      1.50 o
   4   3   2      138.67      156.94      1.96 o
   5   3   2        1.74        4.77      0.36 o
   6   3   2      102.01      117.95      2.22 o
   7   3   2       29.76       22.48      0.80 o
   8   3   2        9.97       15.01      1.95 o
   9   3   2       71.85       69.16      1.98 o
  10   3   2       31.83       42.82      1.85 o
  11   3   2        0.18       -0.22      1.95 o
  12   3   2        4.23        7.75      2.67 o
 -10   4   2        0.16       -0.92      0.92 o
  -9   4   2        1.27        0.55      1.17 o
  -8   4   2        1.63        0.32      0.90 o
  -7   4   2       10.09       14.78      1.27 o
  -6   4   2      144.66      136.23      3.02 o
  -5   4   2       48.67       48.47      1.21 o
  -4   4   2      122.49      112.42      1.44 o
  -3   4   2       49.46       41.88      0.69 o
  -2   4   2        4.09        5.50      0.26 o
  -1   4   2     1726.74     1888.29     17.03 o
   0   4   2      318.64      330.95      3.19 o
   1   4   2       35.94       35.07      0.61 o
   2   4   2       28.98       34.98      0.66 o
   3   4   2      139.08      162.86      2.06 o
   4   4   2     1253.28     1423.33     14.51 o
   5   4   2        2.89        7.43      0.35 o
   6   4   2        2.70        1.54      0.38 o
   7   4   2       12.76       17.82      1.69 o
   8   4   2       27.43       40.95      1.64 o
   9   4   2       35.68       33.07      1.62 o
  10   4   2        1.89        1.98      0.91 o
  11   4   2       11.94       13.94      1.32 o
  12   4   2        2.90        2.69      2.14 o
 -10   5   2       17.66       21.56      2.06 o
  -9   5   2        4.39        2.06      1.08 o
  -8   5   2       23.69       20.95      1.29 o
  -7   5   2        6.97        4.78      0.83 o
  -6   5   2       43.91       40.63      2.03 o
  -5   5   2       13.85       10.71      0.86 o
  -4   5   2       15.33       15.05      0.49 o
  -3   5   2       67.90       86.87      1.36 o
  -2   5   2       24.95       22.99      0.55 o
  -1   5   2       50.97       69.41      0.98 o
   0   5   2       12.17        7.16      0.47 o
   1   5   2     1460.53     1608.78     18.77 o
   2   5   2       96.03       63.08      0.97 o
   3   5   2      154.21      165.02      2.32 o
   4   5   2      103.42      103.12      1.52 o
   5   5   2      184.91      187.82      2.25 o
   6   5   2        9.75       16.81      0.56 o
   7   5   2       48.68       37.30      1.54 o
   8   5   2        4.22        3.59      0.79 o
   9   5   2        1.32        0.34      0.78 o
  10   5   2       13.40       16.90      1.38 o
  11   5   2        0.78       -0.53      0.98 o
  12   5   2        0.06        1.33      1.87 o
 -10   6   2        0.19       -1.10      1.10 o
  -9   6   2        0.02       -0.90      0.90 o
  -8   6   2       16.93       14.79      1.42 o
  -7   6   2        1.01        0.04      1.31 o
  -6   6   2      125.77      117.87      3.07 o
  -5   6   2        6.25        3.55      0.50 o
  -4   6   2        5.29        4.83      0.38 o
  -3   6   2      164.31      182.51      4.13 o
  -2   6   2      322.44      366.05      4.35 o
  -1   6   2       65.85       62.35      1.04 o
   0   6   2        7.47        8.26      0.41 o
   1   6   2       13.72       11.31      0.79 o
   2   6   2       16.72       26.85      1.10 o
   3   6   2        8.12        9.80      0.48 o
   4   6   2        2.22        0.08      0.45 o
   5   6   2       10.18        6.15      0.39 o
   6   6   2       14.75       17.12      0.85 o
   7   6   2       38.12       31.09      1.81 o
   8   6   2       26.20       28.58      1.52 o
   9   6   2       38.62       39.05      1.89 o
  10   6   2        3.45        5.36      1.15 o
  11   6   2        1.19        1.38      1.16 o
  12   6   2        2.76        2.15      3.70 o
 -10   7   2       20.76       27.56      2.53 o
  -9   7   2        0.91        1.28      1.32 o
  -8   7   2       21.47       24.31      2.35 o
  -7   7   2        4.23        3.30      0.93 o
  -6   7   2      101.09       91.98      2.70 o
  -5   7   2        0.05       -0.73      1.18 o
  -4   7   2       70.25       66.68      1.51 o
  -3   7   2      127.58      123.19      1.75 o
  -2   7   2       15.94       22.69      0.90 o
  -1   7   2      122.11      119.13      1.82 o
   0   7   2      746.49      747.90      9.19 o
   1   7   2      113.58      130.93      2.09 o
   2   7   2       37.42       48.95      1.12 o
   3   7   2        1.87        1.30      0.36 o
   4   7   2      330.83      341.15      5.78 o
   5   7   2        2.60        3.64      0.79 o
   6   7   2      121.74      116.09      2.51 o
   7   7   2       17.92       18.19      1.20 o
   8   7   2        5.30        8.49      1.63 o
   9   7   2        0.05       -0.21      0.99 o
  10   7   2       13.49       17.22      1.60 o
  11   7   2        2.13        1.76      3.65 o
  12   7   2        0.18       -1.23      3.34 o
  -9   8   2        3.62        1.52      1.41 o
  -8   8   2       24.77       26.73      2.58 o
  -7   8   2       10.46       14.77      1.93 o
  -6   8   2      235.73      234.83      5.26 o
  -5   8   2        1.92        0.58      0.59 o
  -4   8   2        2.73        2.64      0.65 o
  -3   8   2       21.20       21.51      0.85 o
  -2   8   2      538.71      551.82      8.97 o
  -1   8   2        2.67        2.04      0.43 o
   0   8   2       13.02       11.25      0.71 o
   1   8   2      302.65      307.07      4.26 o
   2   8   2       94.88       96.92      1.79 o
   3   8   2        0.40       -0.07      0.35 o
   4   8   2       99.14       79.12      2.54 o
   5   8   2       28.23       26.42      2.11 o
   6   8   2      162.89      158.19      3.27 o
   7   8   2        1.30       -0.48      0.48 o
   8   8   2        3.03        1.48      0.98 o
   9   8   2        0.80       -0.75      1.33 o
  10   8   2       35.60       44.53      2.37 o
  11   8   2        3.63        2.46      3.38 o
  12   8   2        1.18        2.24      3.50 o
  -8   9   2        1.02        1.41      1.50 o
  -7   9   2       14.34       13.54      1.99 o
  -6   9   2       54.92       56.77      1.63 o
  -5   9   2       10.41       12.14      0.95 o
  -4   9   2       17.20       15.29      1.01 o
  -3   9   2        6.62        4.41      0.77 o
  -2   9   2       58.45       54.39      1.42 o
  -1   9   2      110.36       91.20      2.45 o
   0   9   2      133.42      125.93      2.47 o
   1   9   2       18.42       21.75      0.95 o
   2   9   2        0.47        0.04      0.56 o
   3   9   2      513.31      528.92      8.20 o
   4   9   2      124.02      125.71      3.79 o
   5   9   2       35.32       38.89      1.77 o
   6   9   2        6.38        8.67      0.89 o
   7   9   2        4.96        7.30      0.87 o
   8   9   2        5.25        4.44      0.89 o
   9   9   2        1.68        3.39      1.16 o
  10   9   2        3.63        3.50      3.15 o
  11   9   2        0.03       -2.94      2.94 o
  -7  10   2       11.87       10.22      2.02 o
  -6  10   2       21.06       22.21      1.41 o
  -5  10   2        4.78        6.06      0.88 o
  -4  10   2       17.44       16.66      1.10 o
  -3  10   2       20.88       22.17      1.23 o
  -2  10   2      198.11      200.10      4.60 o
  -1  10   2       46.27       44.01      1.45 o
   0  10   2       16.37       18.61      0.90 o
   1  10   2      163.21      153.44      2.66 o
   2  10   2      130.55      120.76      2.46 o
   3  10   2        0.97        1.54      0.63 o
   4  10   2        3.54        5.24      0.89 o
   5  10   2        1.38        3.81      0.97 o
   6  10   2       27.67       27.14      1.48 o
   7  10   2       12.41       11.34      1.18 o
   8  10   2        1.48        0.24      0.64 o
   9  10   2        0.35       -1.72      2.96 o
  10  10   2        8.26        8.52      3.59 o
  11  10   2        0.03       -3.09      3.09 o
  -6  11   2       18.97       19.84      1.50 o
  -5  11   2        5.72        3.87      1.17 o
  -4  11   2        0.29       -0.47      0.76 o
  -3  11   2        5.00        4.28      1.08 o
  -2  11   2       22.21       24.29      1.94 o
  -1  11   2        0.23       -0.21      0.74 o
   0  11   2       24.73       24.28      1.38 o
   1  11   2        5.82        3.94      0.72 o
   2  11   2        0.09        0.69      0.74 o
   3  11   2      234.22      244.65      4.71 o
   4  11   2       87.94       86.91      3.48 o
   5  11   2        1.03        1.13      1.05 o
   6  11   2       34.88       33.86      1.76 o
   7  11   2       13.23       12.16      1.24 o
   8  11   2        1.71       -0.03      0.72 o
   9  11   2        0.24        0.81      0.99 o
  -6  12   2        0.74       -0.07      1.14 o
  -5  12   2        0.38       -0.85      1.06 o
  -4  12   2       35.72       33.79      2.33 o
  -3  12   2        0.47       -0.57      0.96 o
  -2  12   2        1.40        0.22      1.17 o
  -1  12   2        5.56        3.89      1.11 o
   0  12   2       28.74       29.57      1.55 o
   1  12   2        0.18       -0.40      0.66 o
   2  12   2       25.99       28.74      1.37 o
   3  12   2       24.52       24.67      1.70 o
   4  12   2        6.05        2.04      1.26 o
   5  12   2       36.50       41.90      3.44 o
   6  12   2       15.10       15.63      1.42 o
   7  12   2        0.05        0.61      0.98 o
   8  12   2        1.01       -0.04      1.37 o
   9  12   2        0.00        0.47      1.19 o
  -6  13   2        2.63        1.55      1.30 o
  -5  13   2        1.21        1.59      1.79 o
  -4  13   2        1.17       -0.68      2.30 o
  -3  13   2        5.34        7.99      2.43 o
  -2  13   2       53.64       59.16      3.13 o
  -1  13   2        0.07       -0.31      1.29 o
   0  13   2        0.99        0.63      1.28 o
   1  13   2        5.16        5.89      1.23 o
   2  13   2       23.99       24.00      1.56 o
   3  13   2        2.51        2.86      1.38 o
   4  13   2       15.08       15.54      1.88 o
   5  13   2       16.02       16.82      3.39 o
   6  13   2        1.39        1.38      1.57 o
   7  13   2       30.89       38.25      3.59 o
   8  13   2        0.43        1.68      1.66 o
  -4  14   2       12.34       13.67      2.60 o
  -3  14   2        0.62        0.56      2.04 o
  -2  14   2        0.58       -1.31      1.31 o
  -1  14   2        2.91        1.07      1.49 o
   0  14   2       35.58       42.55      2.87 o
   1  14   2        0.00        0.12      1.18 o
   2  14   2        0.28        2.61      1.63 o
   3  14   2        1.87        2.47      1.53 o
   4  14   2        5.00        3.28      2.76 o
   5  14   2        0.04       -1.05      1.33 o
   6  14   2        2.59        4.15      2.22 o
   7  14   2        7.51        9.66      2.44 o
  -2  15   2        2.39        3.54      2.31 o
  -1  15   2       10.99       10.94      2.82 o
   0  15   2        7.69       11.36      2.05 o
   1  15   2        5.45        6.30      2.89 o
   2  15   2        4.35        2.91      1.79 o
   3  15   2        3.67        4.21      2.46 o
   4  15   2        6.54       10.78      2.00 o
   5  15   2        5.87       11.05      2.82 o
   0  16   2        0.79        1.32      2.53 o
   1  16   2        1.47        1.75      2.82 o
   3  16   2        7.04        6.18      2.87 o
  -4 -14   3        2.37        1.48      2.40 o
  -3 -14   3        0.52       -0.83      2.31 o
  -2 -14   3        3.28        3.99      2.73 o
  -1 -14   3       11.91       10.98      3.29 o
   0 -14   3       10.87       17.79      3.43 o
   1 -14   3        9.04       15.10      3.43 o
  -6 -13   3        0.87        2.17      2.53 o
  -5 -13   3        0.01       -1.93      1.93 o
  -4 -13   3        5.10        4.01      1.69 o
  -3 -13   3        1.21        0.65      2.04 o
  -2 -13   3        9.02        9.80      2.12 o
  -1 -13   3        7.21        7.83      2.01 o
   0 -13   3       13.76       13.48      2.13 o
   1 -13   3        0.68        1.87      1.46 o
   2 -13   3       16.65       19.11      2.26 o
   3 -13   3       12.72       15.08      3.14 o
  -8 -12   3        0.47        3.92      2.55 o
  -7 -12   3        0.09       -1.30      1.37 o
  -6 -12   3        6.16        3.76      1.58 o
  -5 -12   3        3.19        1.18      1.37 o
  -4 -12   3        0.30        0.81      1.27 o
  -3 -12   3       24.19       23.12      2.16 o
  -2 -12   3        6.67        7.32      1.47 o
  -1 -12   3        0.37       -0.36      1.11 o
   0 -12   3        0.10        0.64      1.26 o
   1 -12   3       12.16       11.96      1.86 o
   2 -12   3        6.07        7.32      1.72 o
   3 -12   3        1.15        0.66      1.38 o
   4 -12   3       14.00       17.70      2.80 o
   5 -12   3       10.61       11.50      2.40 o
  -8 -11   3        4.75        6.11      1.43 o
  -7 -11   3        0.00       -0.01      1.25 o
  -6 -11   3        2.00        0.77      1.06 o
  -5 -11   3        1.05        0.29      1.16 o
  -4 -11   3        2.45        4.45      1.35 o
  -3 -11   3        2.50        2.09      1.24 o
  -2 -11   3        0.02       -0.41      0.85 o
  -1 -11   3       27.44       32.25      2.06 o
   0 -11   3       17.94       16.51      1.45 o
   1 -11   3        4.81        4.16      1.13 o
   2 -11   3        5.77        6.63      1.50 o
   3 -11   3       14.52       14.79      1.76 o
   4 -11   3        2.03        2.06      1.64 o
   5 -11   3        5.82        6.60      1.49 o
   6 -11   3        6.88        3.14      1.57 o
  -9 -10   3       11.20       12.12      1.10 o
  -8 -10   3        0.26        0.79      1.11 o
  -7 -10   3        5.88        5.82      1.14 o
  -6 -10   3       17.99       16.38      1.46 o
  -5 -10   3       10.13        7.00      1.37 o
  -4 -10   3        0.43       -0.67      1.09 o
  -3 -10   3        0.13       -0.04      0.89 o
  -2 -10   3        3.12        2.36      0.78 o
  -1 -10   3       28.80       25.65      1.37 o
   0 -10   3       22.65       19.96      1.24 o
   1 -10   3       27.74       30.11      1.53 o
   2 -10   3        1.75        2.03      0.90 o
   3 -10   3        9.01        6.96      1.37 o
   4 -10   3       10.79       11.51      1.51 o
   5 -10   3       22.09       27.54      1.99 o
   6 -10   3        5.51        5.09      2.27 o
 -10  -9   3        0.36        2.15      2.22 o
  -9  -9   3        5.24        7.69      2.35 o
  -8  -9   3        4.02        2.95      0.95 o
  -7  -9   3       71.30       76.13      2.94 o
  -6  -9   3        9.19        9.09      1.15 o
  -5  -9   3        6.65        9.66      1.35 o
  -4  -9   3       42.46       36.11      2.30 o
  -3  -9   3      125.39      113.92      3.19 o
  -2  -9   3        7.47        5.65      0.85 o
  -1  -9   3       28.05       21.13      1.21 o
   0  -9   3      227.18      228.04      4.42 o
   1  -9   3        3.71        3.94      0.84 o
   2  -9   3        1.43        2.44      0.90 o
   3  -9   3       60.30       58.34      2.15 o
   4  -9   3        4.46        2.55      1.11 o
   5  -9   3        8.30       10.01      1.29 o
   6  -9   3        0.07       -0.33      0.89 o
   7  -9   3        6.33        8.56      1.95 o
 -10  -8   3        2.33        0.04      2.06 o
  -9  -8   3        2.54        2.38      1.31 o
  -8  -8   3        0.75       -1.00      1.00 o
  -7  -8   3       14.77       14.55      1.25 o
  -6  -8   3       65.61       57.54      2.19 o
  -5  -8   3      124.87      125.11      4.48 o
  -4  -8   3       21.82       16.92      1.46 o
  -3  -8   3       11.42       15.35      1.04 o
  -2  -8   3      153.21      133.77      2.94 o
  -1  -8   3        3.48        2.54      0.68 o
   0  -8   3        6.28        2.58      0.69 o
   1  -8   3      567.86      552.62      8.78 o
   2  -8   3       58.81       59.67      1.59 o
   3  -8   3       86.22       82.37      2.48 o
   4  -8   3       63.43       62.90      2.09 o
   5  -8   3        5.23        3.90      1.05 o
   6  -8   3        0.01       -0.67      0.67 o
   7  -8   3        1.28        1.99      1.37 o
   8  -8   3        3.37        2.33      1.61 o
 -11  -7   3        0.44        2.11      2.42 o
 -10  -7   3        0.76        1.64      2.04 o
  -9  -7   3        0.95        1.33      1.12 o
  -8  -7   3       12.65       15.03      1.01 o
  -7  -7   3       87.81       97.96      2.79 o
  -6  -7   3       70.72       64.35      2.20 o
  -5  -7   3       12.47       13.35      1.34 o
  -4  -7   3      171.06      156.41      4.10 o
  -3  -7   3      287.24      335.36      5.66 o
  -2  -7   3        9.62       11.87      0.82 o
  -1  -7   3       60.44       62.97      1.76 o
   0  -7   3      298.03      279.12      4.87 o
   1  -7   3        2.49       -0.57      0.57 o
   2  -7   3        3.82        6.10      0.66 o
   3  -7   3       16.65       18.14      1.02 o
   4  -7   3       45.30       42.07      1.85 o
   5  -7   3       83.27       76.05      2.66 o
   6  -7   3       15.84       17.15      0.92 o
   7  -7   3        1.18       -0.89      0.89 o
   8  -7   3        2.45        3.83      1.50 o
   9  -7   3        3.81        2.46      1.57 o
 -11  -6   3        6.46        7.24      2.78 o
 -10  -6   3        3.65        6.21      1.43 o
  -9  -6   3        3.00        2.96      1.23 o
  -8  -6   3       11.38       10.36      1.95 o
  -7  -6   3       14.05       16.47      1.15 o
  -6  -6   3       15.37       17.10      1.14 o
  -5  -6   3        0.02       -0.06      0.61 o
  -4  -6   3        2.49        1.73      0.58 o
  -3  -6   3       18.39       17.78      1.38 o
  -2  -6   3      154.30      160.90      3.07 o
  -1  -6   3       96.58      107.67      2.29 o
   0  -6   3        3.05        2.70      0.49 o
   1  -6   3       41.36       49.39      1.27 o
   2  -6   3      184.83      188.56      3.29 o
   3  -6   3        9.96        9.77      0.63 o
   4  -6   3        8.94        7.73      0.65 o
   5  -6   3       16.81       17.54      0.78 o
   6  -6   3       17.90       19.84      1.58 o
   7  -6   3        1.59        1.09      0.94 o
   8  -6   3        5.49        4.86      1.34 o
   9  -6   3        1.31       -0.27      1.28 o
  10  -6   3        0.43       -0.07      1.25 o
 -11  -5   3        4.32        2.62      2.33 o
 -10  -5   3        5.43        3.39      1.38 o
  -9  -5   3        0.00        1.27      1.07 o
  -8  -5   3        2.58        3.38      1.12 o
  -7  -5   3       77.74       80.90      1.86 o
  -6  -5   3      225.82      209.20      5.66 o
  -5  -5   3        7.00       15.48      1.04 o
  -4  -5   3      418.20      412.87      6.48 o
  -3  -5   3      298.99      296.01      4.35 o
  -2  -5   3      272.60      293.67      6.86 o
  -1  -5   3       40.68       45.76      1.28 o
   0  -5   3      192.63      185.33      3.28 o
   1  -5   3       11.57       11.32      0.75 o
   2  -5   3       43.21       45.13      1.15 o
   3  -5   3       95.84      109.03      1.63 o
   4  -5   3       47.81       56.08      0.98 o
   5  -5   3       49.84       37.89      0.98 o
   6  -5   3        7.05        6.64      1.07 o
   7  -5   3       15.46       17.72      1.44 o
   8  -5   3        0.93        0.59      0.91 o
   9  -5   3        0.33        0.00      1.03 o
  10  -5   3        0.93        1.05      1.19 o
 -12  -4   3        3.65        4.03      2.62 o
 -11  -4   3        5.16        5.89      1.62 o
 -10  -4   3       48.17       51.02      2.69 o
  -9  -4   3       28.63       29.94      1.96 o
  -8  -4   3       53.29       47.15      1.79 o
  -7  -4   3       44.08       44.26      1.63 o
  -6  -4   3      278.12      277.83      5.52 o
  -5  -4   3        4.13        2.35      0.35 o
  -4  -4   3       44.75       38.11      1.15 o
  -3  -4   3        2.29        0.63      0.26 o
  -2  -4   3      974.75      998.06     11.77 o
  -1  -4   3        0.20        0.57      0.24 o
   0  -4   3       63.32       77.82      1.65 o
   1  -4   3       64.37       77.69      1.16 o
   2  -4   3       78.65       66.15      0.98 o
   3  -4   3       26.47       23.11      0.62 o
   4  -4   3      241.00      247.28      2.82 o
   5  -4   3       69.25       62.98      1.06 o
   6  -4   3       75.14       71.32      1.78 o
   7  -4   3       10.20        9.51      1.40 o
   8  -4   3        3.11        3.24      0.88 o
   9  -4   3        0.71        0.40      0.84 o
  10  -4   3        1.25        0.74      1.03 o
 -12  -3   3        1.51        3.16      2.60 o
 -11  -3   3        1.03        1.55      1.04 o
 -10  -3   3       28.94       36.35      2.83 o
  -9  -3   3        4.29        2.36      0.75 o
  -8  -3   3       14.35       13.78      1.23 o
  -7  -3   3       23.88       23.38      1.46 o
  -6  -3   3      103.41       90.93      2.08 o
  -5  -3   3      504.82      516.83      6.39 o
  -4  -3   3       21.15       28.53      0.68 o
  -3  -3   3      328.96      350.26      4.78 o
  -2  -3   3      199.27      258.73      3.35 o
  -1  -3   3      318.63      330.49      3.61 o
   0  -3   3      170.08      161.24      2.60 o
   1  -3   3       69.64       83.73      1.16 o
   2  -3   3     1139.53     1299.09     13.24 o
   3  -3   3      325.05      309.81      3.28 o
   4  -3   3       36.80       36.07      0.81 o
   5  -3   3        1.51        5.21      0.42 o
   6  -3   3        3.33        4.58      0.68 o
   7  -3   3        5.97        5.65      0.75 o
   8  -3   3       61.53       61.39      2.76 o
   9  -3   3        0.48        0.43      0.74 o
  10  -3   3        0.48        1.19      0.90 o
 -12  -2   3        3.83        5.65      2.80 o
 -11  -2   3        2.17        2.30      1.32 o
 -10  -2   3        0.40       -0.52      1.03 o
  -9  -2   3       11.61        9.36      1.12 o
  -8  -2   3       27.97       32.14      2.54 o
  -7  -2   3       24.48       22.31      1.33 o
  -6  -2   3      254.20      234.44      5.50 o
  -5  -2   3        3.54        9.18      0.46 o
  -4  -2   3       14.55       15.23      0.44 o
  -3  -2   3       60.79       81.06      1.29 o
  -2  -2   3      144.01      139.11      1.92 o
  -1  -2   3      148.59      164.35      2.13 o
   0  -2   3     1735.57     1707.04     15.95 o
   1  -2   3       89.32       94.13      1.19 o
   2  -2   3      110.24      109.75      1.46 o
   3  -2   3      489.17      570.33      5.09 o
   4  -2   3      189.02      236.66      2.52 o
   5  -2   3       91.34       80.46      1.44 o
   6  -2   3     1033.80      964.20     12.87 o
   7  -2   3       71.54       60.14      1.91 o
   8  -2   3       45.10       42.11      1.56 o
   9  -2   3        1.36        1.10      0.60 o
  10  -2   3        0.57        1.28      0.78 o
 -12  -1   3        1.20        3.41      2.53 o
 -11  -1   3        0.12        0.20      2.29 o
 -10  -1   3        2.47        2.31      0.88 o
  -9  -1   3       18.74       18.77      2.46 o
  -8  -1   3        2.54        2.89      0.72 o
  -7  -1   3       67.09       56.61      2.05 o
  -6  -1   3       20.29       26.92      2.69 o
  -5  -1   3      293.09      250.51      3.65 o
  -4  -1   3      246.16      282.63      3.32 o
  -3  -1   3      456.85      463.13      4.85 o
  -2  -1   3       10.86        6.25      0.64 o
  -1  -1   3      711.19      830.53      8.37 o
   0  -1   3      281.19      285.71      3.02 o
   1  -1   3       20.27       23.08      0.42 o
   2  -1   3      544.85      597.45      6.19 o
   3  -1   3       94.86       95.32      1.11 o
   4  -1   3      377.75      438.22      4.83 o
   5  -1   3        4.98        4.51      0.44 o
   6  -1   3       22.04       24.70      0.71 o
   7  -1   3        6.84        7.41      0.57 o
   8  -1   3       29.34       24.12      1.08 o
   9  -1   3        0.62       -0.75      0.86 o
  10  -1   3       60.73       77.35      3.93 o
 -12   0   3        7.12        3.92      2.87 o
 -11   0   3       17.53       22.52      3.50 o
 -10   0   3        0.35        0.11      1.03 o
  -9   0   3       11.57       13.23      1.13 o
  -8   0   3        5.17        4.74      0.84 o
  -7   0   3       74.48       66.65      2.53 o
  -6   0   3        1.06        3.99      0.45 o
  -5   0   3      108.31      103.54      1.96 o
  -4   0   3       54.75       74.23      1.22 o
  -3   0   3      588.14      645.49      5.89 o
  -2   0   3      457.37      523.08      5.10 o
  -1   0   3     5754.37     5478.88     46.73 o
   0   0   3      511.62      466.32      4.28 o
   1   0   3      888.42      930.27      8.38 o
   2   0   3       28.42       15.12      0.43 o
   3   0   3     1640.91     1576.61     15.31 o
   4   0   3       61.28       60.90      0.95 o
   5   0   3       21.35       26.91      0.65 o
   6   0   3      146.36      119.59      1.92 o
   7   0   3      291.33      291.27      4.23 o
   8   0   3        6.90        3.22      0.34 o
   9   0   3        7.70        5.67      1.90 o
  10   0   3        2.62        3.13      1.61 o
  11   0   3        0.80        1.12      2.64 o
 -11   1   3        0.51        2.44      2.46 o
 -10   1   3       27.91       30.06      5.33 o
  -9   1   3       54.43       56.87      2.23 o
  -8   1   3       14.24        9.28      0.92 o
  -7   1   3        0.96        1.07      0.61 o
  -6   1   3       26.97       25.44      0.91 o
  -5   1   3      348.66      317.72      5.00 o
  -4   1   3      134.12      136.77      1.95 o
  -3   1   3      121.63       98.10      1.22 o
  -2   1   3      292.72      286.44      2.88 o
  -1   1   3      295.58      339.35      3.20 o
   0   1   3     6386.40     6304.79     53.94 o
   1   1   3     2079.86     2242.56     19.95 o
   2   1   3        8.19        5.31      0.16 o
   3   1   3       67.12       71.43      0.90 o
   4   1   3       90.42       92.38      1.35 o
   5   1   3      509.11      482.33      6.02 o
   6   1   3        3.31        0.60      0.27 o
   7   1   3       18.20       13.74      0.66 o
   8   1   3        6.57        3.17      0.37 o
   9   1   3        9.15        7.09      1.53 o
  10   1   3       21.97       22.56      2.31 o
  11   1   3        9.24       11.00      3.38 o
 -10   2   3        5.23        5.96      2.39 o
  -9   2   3       14.95       15.21      1.15 o
  -8   2   3       68.09       67.19      3.76 o
  -7   2   3        2.31        2.21      1.39 o
  -6   2   3      237.19      204.98      3.50 o
  -5   2   3       52.59       61.07      1.32 o
  -4   2   3     1224.91     1304.05     14.21 o
  -3   2   3      738.50      754.99      7.78 o
  -2   2   3      478.84      572.69      5.57 o
  -1   2   3       59.41       82.32      0.88 o
   0   2   3     5223.47     5193.17     40.94 o
   1   2   3     7571.02     7433.57     63.07 o
   2   2   3       74.30       59.41      0.71 o
   3   2   3      483.31      484.50      4.30 o
   4   2   3       47.01       37.11      0.72 o
   5   2   3       47.90       55.85      1.08 o
   6   2   3      606.23      589.58      7.38 o
   7   2   3      108.68      108.01      1.76 o
   8   2   3       14.23       22.50      1.02 o
   9   2   3       60.60       55.03      1.67 o
  10   2   3       24.47       32.72      1.65 o
  11   2   3        1.16       -0.81      2.62 o
  12   2   3        2.13       -1.14      2.71 o
 -10   3   3       17.60       24.16      1.79 o
  -9   3   3        7.26        8.82      1.25 o
  -8   3   3        3.29        4.01      0.95 o
  -7   3   3       70.72       74.19      1.93 o
  -6   3   3      453.48      423.14      6.63 o
  -5   3   3      106.15      104.09      2.36 o
  -4   3   3      398.80      393.99      5.14 o
  -3   3   3     1367.23     1571.58     14.13 o
  -2   3   3       76.97       89.50      1.17 o
  -1   3   3      552.49      546.37      5.05 o
   0   3   3    25064.23    20989.23    171.09 o
   1   3   3     1047.01     1086.44      9.79 o
   2   3   3      201.09      264.95      2.70 o
   3   3   3      670.38      686.26      7.10 o
   4   3   3     1884.25     1999.01     21.77 o
   5   3   3       42.40       39.42      0.91 o
   6   3   3      309.18      293.49      4.78 o
   7   3   3       68.15       66.83      1.31 o
   8   3   3      118.55      127.46      2.76 o
   9   3   3       12.23       12.58      1.29 o
  10   3   3       34.16       34.46      1.71 o
  11   3   3        0.01       -0.95      1.44 o
  12   3   3       10.63       16.96      4.39 o
 -10   4   3       20.85       24.38      1.93 o
  -9   4   3       12.13       11.76      1.32 o
  -8   4   3        0.67        1.47      0.81 o
  -7   4   3        0.18        0.76      0.64 o
  -6   4   3        3.96        4.18      0.68 o
  -5   4   3        3.95        3.82      0.39 o
  -4   4   3       73.70       71.04      1.04 o
  -3   4   3       28.38       52.38      0.78 o
  -2   4   3      128.24      146.57      1.68 o
  -1   4   3      250.64      348.42      3.56 o
   0   4   3      587.56      620.72      6.04 o
   1   4   3      278.63      317.29      3.17 o
   2   4   3      499.05      535.30      6.07 o
   3   4   3       28.68       29.07      0.68 o
   4   4   3      302.52      325.38      3.55 o
   5   4   3       55.66       58.16      0.95 o
   6   4   3       69.78       81.94      1.58 o
   7   4   3        0.16        0.26      0.53 o
   8   4   3       71.26       69.79      2.21 o
   9   4   3       47.95       54.54      2.05 o
  10   4   3       62.09       74.93      2.60 o
  11   4   3        2.75        3.38      1.00 o
  12   4   3        0.67        2.20      1.96 o
 -10   5   3        0.05       -0.31      1.05 o
  -9   5   3        2.58        4.41      1.17 o
  -8   5   3       24.50       25.87      1.63 o
  -7   5   3      278.15      263.35      5.52 o
  -6   5   3      295.49      286.31      5.77 o
  -5   5   3      125.79      140.48      2.70 o
  -4   5   3       52.77       55.75      0.95 o
  -3   5   3        2.45        1.27      0.23 o
  -2   5   3      681.91      705.61      7.68 o
  -1   5   3       44.19       33.62      0.67 o
   0   5   3      199.14      229.96      2.50 o
   1   5   3      537.77      667.31      7.01 o
   2   5   3       84.71       63.80      0.97 o
   3   5   3      762.31      787.52      9.48 o
   4   5   3       82.30       87.47      1.36 o
   5   5   3       37.46       50.33      0.85 o
   6   5   3       74.81       87.83      1.61 o
   7   5   3        4.06        6.86      0.78 o
   8   5   3       34.77       34.84      1.57 o
   9   5   3        3.31        4.51      0.94 o
  10   5   3       13.67       16.28      1.39 o
  11   5   3        3.08        4.07      1.12 o
  12   5   3       31.95       49.19      6.27 o
 -10   6   3        7.69        7.04      1.46 o
  -9   6   3        0.52       -0.58      1.01 o
  -8   6   3        0.75        1.41      0.89 o
  -7   6   3       62.79       66.68      2.30 o
  -6   6   3       52.27       48.24      1.86 o
  -5   6   3       68.55       60.37      1.38 o
  -4   6   3       17.77       17.22      0.50 o
  -3   6   3       52.58       51.86      0.98 o
  -2   6   3       13.34       12.83      0.48 o
  -1   6   3       10.62        9.27      0.43 o
   0   6   3      390.47      364.56      4.36 o
   1   6   3       54.69       53.22      1.19 o
   2   6   3        3.96        2.21      0.31 o
   3   6   3        0.20        0.36      0.32 o
   4   6   3        0.10        0.33      0.25 o
   5   6   3       25.47       38.76      0.80 o
   6   6   3        0.35       -0.18      0.35 o
   7   6   3        0.89        0.41      0.61 o
   8   6   3       14.42       17.09      1.21 o
   9   6   3       22.38       28.70      1.69 o
  10   6   3        7.30        7.01      2.11 o
  11   6   3        0.69       -1.15      1.93 o
  12   6   3        0.06       -2.44      3.52 o
  -9   7   3        4.91        3.16      1.34 o
  -8   7   3       14.27       14.14      1.84 o
  -7   7   3        8.12       10.07      1.14 o
  -6   7   3      109.00      109.32      3.03 o
  -5   7   3      353.75      342.14      5.03 o
  -4   7   3      128.80      120.17      2.22 o
  -3   7   3       80.22       77.77      1.56 o
  -2   7   3      177.55      190.01      2.60 o
  -1   7   3      554.42      577.00      6.30 o
   0   7   3       18.21       21.94      0.73 o
   1   7   3       14.17       10.14      0.56 o
   2   7   3      222.87      210.09      3.02 o
   3   7   3        1.99        3.66      0.46 o
   4   7   3       21.97       13.11      0.65 o
   5   7   3       11.17       14.63      0.64 o
   6   7   3       56.88       52.57      1.32 o
   7   7   3       42.38       33.26      1.02 o
   8   7   3        8.29        7.36      1.00 o
   9   7   3       27.31       33.88      1.92 o
  10   7   3       13.14       13.09      1.40 o
  11   7   3        0.12       -0.71      2.03 o
  12   7   3        2.77        2.13      3.74 o
  -9   8   3        8.00        7.80      1.70 o
  -8   8   3        1.14        0.74      1.34 o
  -7   8   3       45.81       48.07      2.41 o
  -6   8   3        0.43       -0.98      0.98 o
  -5   8   3       12.31       13.60      0.91 o
  -4   8   3       17.37       13.46      0.93 o
  -3   8   3      491.51      483.33      7.16 o
  -2   8   3      130.66      125.41      2.16 o
  -1   8   3       43.89       40.12      1.02 o
   0   8   3      666.35      692.07      9.41 o
   1   8   3      453.08      462.42      6.02 o
   2   8   3        0.66        0.62      0.43 o
   3   8   3       84.54       97.66      1.66 o
   4   8   3       25.16       20.80      0.82 o
   5   8   3        5.50        5.71      1.08 o
   6   8   3       70.47       60.54      2.78 o
   7   8   3        8.54       12.66      0.90 o
   8   8   3        1.04        0.54      0.82 o
   9   8   3        3.15        3.00      1.16 o
  10   8   3        6.23        7.39      1.76 o
  11   8   3       14.67       22.41      4.68 o
  12   8   3        0.59       -2.73      3.54 o
  -8   9   3        7.33        5.31      1.73 o
  -7   9   3        3.96        1.79      1.52 o
  -6   9   3       15.46       17.70      0.93 o
  -5   9   3       71.11       70.15      1.99 o
  -4   9   3       67.37       69.46      2.65 o
  -3   9   3       15.47       16.65      1.04 o
  -2   9   3       28.11       26.88      1.01 o
  -1   9   3      529.62      527.00      6.87 o
   0   9   3      208.58      225.42      3.72 o
   1   9   3       29.02       34.80      1.14 o
   2   9   3      722.80      740.92      9.41 o
   3   9   3       61.37       61.15      1.47 o
   4   9   3       77.36       76.42      1.66 o
   5   9   3       21.92       18.85      1.36 o
   6   9   3       76.75       76.71      2.13 o
   7   9   3        1.92        0.60      0.58 o
   8   9   3       11.06       13.14      1.33 o
   9   9   3        3.36        4.86      1.54 o
  10   9   3        0.81       -1.45      1.98 o
  11   9   3        3.27        2.82      3.52 o
  12   9   3        1.02       -1.66      3.61 o
  -7  10   3       17.26       18.24      2.46 o
  -6  10   3        0.42       -0.66      0.81 o
  -5  10   3       10.21        9.68      0.97 o
  -4  10   3        2.25        1.77      0.71 o
  -3  10   3       19.92       18.86      1.13 o
  -2  10   3       27.36       23.71      1.92 o
  -1  10   3        1.67        3.10      0.67 o
   0  10   3       69.55       84.78      2.02 o
   1  10   3      328.63      343.56      4.91 o
   2  10   3        0.45        0.25      0.59 o
   3  10   3       48.85       48.84      1.54 o
   4  10   3      298.32      296.54      4.80 o
   5  10   3      111.42      119.78      4.17 o
   6  10   3      151.69      152.50      4.28 o
   7  10   3        0.69        1.74      0.75 o
   8  10   3       21.92       21.18      1.55 o
   9  10   3       13.03       16.81      2.12 o
  10  10   3        6.78       11.32      3.92 o
  11  10   3        0.28        0.16      3.34 o
  -6  11   3       17.49       15.17      1.30 o
  -5  11   3       17.84       15.39      1.29 o
  -4  11   3        1.13        0.40      0.77 o
  -3  11   3       30.79       25.05      1.37 o
  -2  11   3        0.73       -0.53      0.80 o
  -1  11   3       18.45       19.15      1.23 o
   0  11   3       30.22       27.74      1.28 o
   1  11   3        5.98        2.52      0.71 o
   2  11   3       38.15       38.54      1.45 o
   3  11   3       90.35       98.07      2.31 o
   4  11   3        6.17        4.00      1.36 o
   5  11   3        0.29        0.09      0.84 o
   6  11   3       11.46       10.96      1.09 o
   7  11   3        0.56        1.62      0.82 o
   8  11   3        1.78        1.56      0.77 o
   9  11   3        5.65        5.46      1.11 o
  10  11   3        1.92        0.58      3.36 o
  -6  12   3        0.43       -0.54      1.08 o
  -5  12   3        3.27        3.75      1.23 o
  -4  12   3        1.48       -1.09      1.09 o
  -3  12   3       23.36       21.79      1.86 o
  -2  12   3       13.93       15.18      1.46 o
  -1  12   3        4.43        5.76      1.17 o
   0  12   3        0.21       -0.64      0.64 o
   1  12   3       25.69       25.46      1.28 o
   2  12   3       23.67       26.78      1.30 o
   3  12   3        5.30        6.07      1.25 o
   4  12   3       18.33       17.38      4.48 o
   5  12   3       29.37       28.32      2.17 o
   6  12   3       12.93       15.36      1.69 o
   7  12   3        5.37        4.76      1.36 o
   8  12   3        5.29        4.77      1.05 o
   9  12   3        1.82        2.69      1.28 o
  -6  13   3        0.00       -0.11      1.19 o
  -5  13   3        0.01       -1.46      1.46 o
  -4  13   3        0.08       -1.09      1.09 o
  -3  13   3        5.72        5.08      1.44 o
  -2  13   3        3.27        0.49      1.32 o
  -1  13   3        0.15        0.42      1.30 o
   0  13   3        4.45        1.22      1.26 o
   1  13   3        1.55        1.48      0.87 o
   2  13   3        1.26       -0.28      0.85 o
   3  13   3       17.72       18.72      1.61 o
   4  13   3        8.76        8.44      1.58 o
   5  13   3        0.86        1.23      1.31 o
   6  13   3       12.09       13.41      1.84 o
   7  13   3        6.38        3.79      1.51 o
   8  13   3        0.10        0.44      1.10 o
  -4  14   3        3.05        2.58      2.02 o
  -3  14   3        2.40       -0.20      1.93 o
  -2  14   3        0.16        0.91      1.45 o
  -1  14   3       42.72       46.65      3.09 o
   0  14   3        4.17        4.70      1.66 o
   1  14   3       12.13       11.19      1.47 o
   2  14   3        5.84        5.21      1.85 o
   3  14   3       12.29       12.15      3.66 o
   4  14   3        0.41        2.18      1.50 o
   5  14   3        4.01        3.89      2.40 o
   6  14   3        1.43        1.35      1.44 o
   7  14   3        1.50        1.41      1.88 o
  -2  15   3        0.43       -0.13      2.11 o
  -1  15   3        7.46        9.25      2.43 o
   0  15   3        3.86        0.01      1.52 o
   1  15   3       12.96       12.17      2.94 o
   2  15   3        0.02       -1.88      3.26 o
   3  15   3       11.75        8.09      2.53 o
   4  15   3        1.42        2.04      1.66 o
   5  15   3        0.43       -1.28      2.04 o
   0  16   3        0.01       -0.92      2.40 o
   1  16   3        3.68        5.80      2.94 o
   3  16   3        1.77        0.76      2.35 o
   4  16   3        0.02        1.64      2.55 o
  -3 -14   4        1.05        0.96      2.49 o
  -2 -14   4        0.61       -1.70      2.49 o
  -1 -14   4       14.81       16.25      3.79 o
   0 -14   4        7.94       11.81      3.36 o
  -4 -13   4        0.26        1.05      2.31 o
  -3 -13   4        1.60       -1.95      1.95 o
  -2 -13   4        0.83        1.93      2.44 o
  -1 -13   4        9.71       12.15      3.29 o
   0 -13   4        0.59        0.99      2.35 o
   1 -13   4        4.99        5.33      1.65 o
   2 -13   4        7.36        5.11      2.58 o
   3 -13   4        1.28        4.28      2.53 o
  -7 -12   4        0.06        1.57      2.40 o
  -6 -12   4        1.28        1.01      1.59 o
  -5 -12   4        2.37        2.72      1.51 o
  -4 -12   4        0.23       -0.71      1.26 o
  -3 -12   4        7.67        9.67      1.73 o
  -2 -12   4        4.08        4.13      1.77 o
  -1 -12   4       25.84       23.32      2.53 o
   0 -12   4        0.33       -1.28      1.70 o
   1 -12   4        7.37        6.32      1.63 o
   2 -12   4        3.76        4.99      1.61 o
   3 -12   4        8.50        7.10      1.79 o
   4 -12   4        7.97        8.20      2.35 o
  -8 -11   4        0.52        1.17      2.04 o
  -7 -11   4        5.36        2.89      1.43 o
  -6 -11   4        3.90        3.87      1.26 o
  -5 -11   4        2.55       -0.35      1.18 o
  -4 -11   4        0.80       -0.72      1.14 o
  -3 -11   4        0.12       -0.57      1.24 o
  -2 -11   4        1.99        2.07      1.13 o
  -1 -11   4        4.40        3.50      0.98 o
   0 -11   4       11.96       15.05      1.52 o
   1 -11   4        0.26       -0.76      0.97 o
   2 -11   4        3.36        4.44      1.47 o
   3 -11   4        9.74        9.80      1.70 o
   4 -11   4        0.90       -0.35      1.17 o
   5 -11   4        4.52        1.30      1.95 o
   6 -11   4        7.62       10.67      1.95 o
  -9 -10   4        0.66        0.94      0.85 o
  -8 -10   4        1.12        0.85      1.20 o
  -7 -10   4       10.26        9.50      1.31 o
  -6 -10   4        5.08        6.09      1.38 o
  -5 -10   4        9.27        8.33      1.46 o
  -4 -10   4       10.11        8.74      2.32 o
  -3 -10   4       20.68       14.93      1.73 o
  -2 -10   4        0.85        0.37      0.74 o
  -1 -10   4        5.16        5.20      0.93 o
   0 -10   4       31.42       36.55      1.67 o
   1 -10   4        0.05        0.07      1.01 o
   2 -10   4       31.47       40.36      2.50 o
   3 -10   4        0.92       -0.02      1.05 o
   4 -10   4        1.33        1.87      1.65 o
   5 -10   4        1.54        1.23      1.25 o
   6 -10   4        0.00       -1.23      1.23 o
  -9  -9   4        0.02        0.40      2.11 o
  -8  -9   4        9.04       10.56      1.43 o
  -7  -9   4        0.74        1.40      0.97 o
  -6  -9   4        5.61        5.69      1.10 o
  -5  -9   4       30.07       26.65      2.03 o
  -4  -9   4        0.87        1.30      1.05 o
  -3  -9   4        1.31        0.92      0.90 o
  -2  -9   4       22.72       21.06      1.23 o
  -1  -9   4        4.48        2.87      0.76 o
   0  -9   4        8.10       12.67      1.07 o
   1  -9   4       40.59       33.89      1.55 o
   2  -9   4        8.35        9.25      1.07 o
   3  -9   4        3.11        1.86      1.05 o
   4  -9   4       25.68       27.93      1.95 o
   5  -9   4        0.30        0.91      0.99 o
   6  -9   4        5.51        5.71      1.12 o
   7  -9   4        2.68        2.44      1.64 o
 -10  -8   4        2.32        4.03      2.29 o
  -9  -8   4        0.44        2.20      2.06 o
  -8  -8   4       10.70       10.05      1.09 o
  -7  -8   4       14.89       18.73      1.63 o
  -6  -8   4       18.69       18.88      1.39 o
  -5  -8   4        1.82        4.33      1.13 o
  -4  -8   4       15.26       15.00      1.47 o
  -3  -8   4       84.33       88.96      2.36 o
  -2  -8   4       19.90       17.85      1.11 o
  -1  -8   4      202.73      183.48      3.75 o
   0  -8   4      106.65       98.75      2.52 o
   1  -8   4      219.89      217.45      4.20 o
   2  -8   4        0.01       -0.10      1.06 o
   3  -8   4       75.03       72.73      2.34 o
   4  -8   4        0.77       -0.18      0.84 o
   5  -8   4        5.12        4.42      1.04 o
   6  -8   4        0.44       -0.66      0.73 o
   7  -8   4        0.69        1.70      1.41 o
   8  -8   4        8.24       10.91      2.02 o
 -10  -7   4        4.30        6.07      2.40 o
  -9  -7   4        0.73        1.32      1.21 o
  -8  -7   4       15.65       14.64      1.07 o
  -7  -7   4        2.10        1.16      0.87 o
  -6  -7   4        8.43        9.58      1.08 o
  -5  -7   4       20.40       20.34      1.58 o
  -4  -7   4        2.36        2.25      0.77 o
  -3  -7   4        8.35        7.05      0.78 o
  -2  -7   4       22.29       24.27      1.17 o
  -1  -7   4       82.72       82.11      2.12 o
   0  -7   4       79.42       72.88      2.03 o
   1  -7   4       98.00       90.72      2.47 o
   2  -7   4       21.02       12.72      0.92 o
   3  -7   4       11.72       12.41      1.69 o
   4  -7   4        9.17        8.81      0.92 o
   5  -7   4       68.93       59.38      2.40 o
   6  -7   4        2.37        1.68      0.73 o
   7  -7   4        0.07        1.01      1.19 o
   8  -7   4        3.22        5.56      1.64 o
   9  -7   4        0.04       -1.32      1.43 o
 -11  -6   4        2.54        5.40      2.67 o
 -10  -6   4        0.05        1.37      2.11 o
  -9  -6   4        6.11        8.69      1.90 o
  -8  -6   4        2.31        3.14      2.49 o
  -7  -6   4       43.06       45.38      1.79 o
  -6  -6   4       99.30       96.29      4.58 o
  -5  -6   4       52.64       61.17      2.06 o
  -4  -6   4       14.89       14.21      1.07 o
  -3  -6   4      203.23      178.79      3.53 o
  -2  -6   4       31.90       25.19      1.11 o
  -1  -6   4       70.63       70.19      1.82 o
   0  -6   4       15.63       17.80      0.92 o
   1  -6   4      501.58      482.65      7.61 o
   2  -6   4      290.70      275.45      4.72 o
   3  -6   4       63.20       53.65      1.38 o
   4  -6   4       61.85       48.23      1.62 o
   5  -6   4        0.26        0.80      0.72 o
   6  -6   4       34.53       28.85      1.01 o
   7  -6   4       16.70       13.67      1.47 o
   8  -6   4       12.30       13.47      1.86 o
   9  -6   4       16.93       21.92      2.31 o
 -11  -5   4        0.36       -0.63      2.13 o
 -10  -5   4       21.06       20.95      1.98 o
  -9  -5   4        0.43       -0.19      1.04 o
  -8  -5   4       11.06        9.02      1.35 o
  -7  -5   4        1.01        0.64      0.51 o
  -6  -5   4       50.22       57.47      1.64 o
  -5  -5   4       56.24       49.50      1.48 o
  -4  -5   4        4.52        1.42      0.52 o
  -3  -5   4       40.05       36.20      1.30 o
  -2  -5   4       52.65       49.68      1.39 o
  -1  -5   4      117.34      130.44      2.58 o
   0  -5   4        1.17        3.27      0.47 o
   1  -5   4      110.63      111.62      2.86 o
   2  -5   4      727.64      703.80      9.43 o
   3  -5   4      602.90      579.26      7.84 o
   4  -5   4       95.61       90.57      1.89 o
   5  -5   4      221.32      198.49      3.34 o
   6  -5   4        1.64        1.87      1.03 o
   7  -5   4        8.14        8.74      1.46 o
   8  -5   4        4.28        5.28      1.12 o
   9  -5   4        1.07        0.13      1.12 o
  10  -5   4        0.50        0.04      1.25 o
 -11  -4   4        4.25        3.00      2.44 o
 -10  -4   4        6.10        6.39      2.13 o
  -9  -4   4       13.44       18.65      2.83 o
  -8  -4   4        0.16       -0.55      1.54 o
  -7  -4   4        0.10       -0.82      0.82 o
  -6  -4   4        6.22        9.29      0.66 o
  -5  -4   4       18.80       20.31      1.19 o
  -4  -4   4      111.86      122.41      2.01 o
  -3  -4   4      140.39      114.12      1.84 o
  -2  -4   4      109.22      135.91      2.09 o
  -1  -4   4      505.04      492.66      6.82 o
   0  -4   4       57.87       51.22      1.32 o
   1  -4   4      134.99      157.57      2.35 o
   2  -4   4      163.63      170.59      2.27 o
   3  -4   4       82.97       89.07      1.74 o
   4  -4   4       95.60       97.86      1.28 o
   5  -4   4        2.97        4.26      0.38 o
   6  -4   4      239.51      199.22      4.47 o
   7  -4   4       42.05       37.68      1.67 o
   8  -4   4        0.37        0.53      0.82 o
   9  -4   4        2.69        2.05      1.69 o
  10  -4   4        1.43        0.07      1.08 o
 -11  -3   4        2.32        2.91      1.24 o
 -10  -3   4       10.55       14.07      1.61 o
  -9  -3   4       45.48       41.51      2.29 o
  -8  -3   4       38.29       33.12      2.39 o
  -7  -3   4        0.50       -0.35      0.69 o
  -6  -3   4        0.01       -0.06      0.40 o
  -5  -3   4      208.55      184.47      2.41 o
  -4  -3   4      910.91      976.27     13.64 o
  -3  -3   4       12.48        9.33      0.49 o
  -2  -3   4      107.56      121.29      1.85 o
  -1  -3   4        0.17        0.47      0.23 o
   0  -3   4      262.42      378.68      5.19 o
   1  -3   4       54.67       58.85      1.33 o
   2  -3   4      549.65      529.27      5.68 o
   3  -3   4       12.82        8.80      0.33 o
   4  -3   4        7.14       10.44      0.36 o
   5  -3   4      279.42      287.97      3.54 o
   6  -3   4      508.72      475.48      9.07 o
   7  -3   4       11.50       12.06      0.98 o
   8  -3   4       19.43       18.80      1.23 o
   9  -3   4       14.34       15.85      1.60 o
  10  -3   4        0.79        0.16      0.90 o
 -11  -2   4        0.15       -0.79      0.79 o
 -10  -2   4        0.66        0.65      1.01 o
  -9  -2   4       49.70       52.37      5.61 o
  -8  -2   4        3.87        3.53      0.91 o
  -7  -2   4       17.95       19.30      1.33 o
  -6  -2   4       12.62        7.87      1.84 o
  -5  -2   4       52.81       36.43      0.88 o
  -4  -2   4        9.69        6.28      0.33 o
  -3  -2   4        8.51        4.90      0.30 o
  -2  -2   4       92.34      110.07      1.65 o
  -1  -2   4      374.46      396.60      6.64 o
   0  -2   4      307.73      383.28      4.73 o
   1  -2   4     1637.40     1799.33     18.12 o
   2  -2   4     1078.72     1282.18     14.14 o
   3  -2   4      577.95      607.59      6.89 o
   4  -2   4       23.26       25.89      0.58 o
   5  -2   4      328.69      320.84      4.62 o
   6  -2   4      477.77      462.43      7.34 o
   7  -2   4        0.19        0.52      0.59 o
   8  -2   4       11.17       10.42      1.04 o
   9  -2   4        3.23        4.60      0.78 o
  10  -2   4        5.81        6.30      1.64 o
 -11  -1   4        8.73       12.83      1.50 o
 -10  -1   4        0.74        0.84      0.93 o
  -9  -1   4        0.27        0.97      1.58 o
  -8  -1   4        1.59        0.64      0.76 o
  -7  -1   4        1.36        2.02      0.71 o
  -6  -1   4       99.18      122.20      3.99 o
  -5  -1   4      337.04      341.74      4.30 o
  -4  -1   4       42.98       54.41      0.85 o
  -3  -1   4       86.19       64.43      1.11 o
  -2  -1   4     1247.45     1329.98     15.41 o
  -1  -1   4      279.75      225.94      2.69 o
   0  -1   4        3.21        0.56      0.13 o
   1  -1   4      264.14      324.33      3.44 o
   2  -1   4        9.18        8.84      0.28 o
   3  -1   4     3303.20     3513.97     35.33 o
   4  -1   4        1.51        0.82      0.18 o
   5  -1   4       70.46       64.78      1.26 o
   6  -1   4        1.08        1.51      0.49 o
   7  -1   4      474.75      456.57      7.24 o
   8  -1   4        4.32        5.76      0.68 o
   9  -1   4       19.33       17.89      2.24 o
  10  -1   4       31.64       28.77      2.89 o
  11  -1   4        0.51        1.39      2.33 o
 -11   0   4        0.19        0.99      2.15 o
 -10   0   4       18.38       16.62      2.53 o
  -9   0   4       19.69       19.19      1.47 o
  -8   0   4        7.16        8.51      0.98 o
  -7   0   4        1.01        0.73      0.63 o
  -6   0   4       97.60       82.71      2.00 o
  -5   0   4       58.06       49.86      1.22 o
  -4   0   4        0.44       -0.37      0.37 o
  -3   0   4       43.85       53.45      0.82 o
  -2   0   4      751.48      855.94      8.77 o
  -1   0   4     1754.39     1783.78     16.76 o
   0   0   4        0.09        0.13      0.10 o
   1   0   4        0.12        1.13      0.14 o
   2   0   4       22.34       22.93      0.45 o
   3   0   4     1152.60     1326.01     12.03 o
   4   0   4       35.87       25.09      0.48 o
   5   0   4      475.30      464.08      6.33 o
   6   0   4       94.68       86.73      1.54 o
   7   0   4       21.14       13.91      0.63 o
   8   0   4       45.86       49.21      1.61 o
   9   0   4       25.89       25.24      2.09 o
  10   0   4        2.40        1.95      0.83 o
  11   0   4       11.17        7.89      3.25 o
 -11   1   4       12.30       14.16      3.32 o
 -10   1   4        4.68        4.82      1.80 o
  -9   1   4        1.86        1.38      0.87 o
  -8   1   4       16.78       14.99      1.82 o
  -7   1   4        2.03        0.59      1.36 o
  -6   1   4        3.89        5.26      0.54 o
  -5   1   4        9.62       10.83      0.53 o
  -4   1   4     1013.93     1007.84     10.37 o
  -3   1   4     2251.00     2261.64     21.40 o
  -2   1   4        6.64        5.15      0.28 o
  -1   1   4      115.38      138.88      1.45 o
   0   1   4      603.83      656.83      6.00 o
   1   1   4      167.75      176.78      1.75 o
   2   1   4        2.94        0.62      0.12 o
   3   1   4        0.04        0.02      0.15 o
   4   1   4       60.03       59.56      0.86 o
   5   1   4      214.69      213.72      3.10 o
   6   1   4      367.38      379.86      5.31 o
   7   1   4      484.26      460.34      6.43 o
   8   1   4        6.59        5.73      0.66 o
   9   1   4        0.09       -0.41      0.52 o
  10   1   4        1.82        1.54      0.67 o
  11   1   4        2.02        1.10      2.73 o
  12   1   4        1.29        0.69      2.98 o
 -11   2   4        0.81        1.99      2.60 o
 -10   2   4       38.54       38.74      2.06 o
  -9   2   4       74.91       80.03      2.84 o
  -8   2   4       20.23       19.96      1.37 o
  -7   2   4        1.52        0.69      0.60 o
  -6   2   4       37.93       25.29      1.37 o
  -5   2   4       12.36       14.29      0.56 o
  -4   2   4      190.63      201.54      2.34 o
  -3   2   4      183.45      190.34      2.12 o
  -2   2   4      405.10      413.17      4.13 o
  -1   2   4        1.02       -0.12      0.12 o
   0   2   4    10373.57    10109.80     79.55 o
   1   2   4     2627.29     2759.80     23.53 o
   2   2   4     1234.07     1169.46     10.69 o
   3   2   4      378.48      390.18      3.67 o
   4   2   4       29.54       22.41      0.45 o
   5   2   4      540.07      526.46      6.53 o
   6   2   4      228.31      235.85      3.22 o
   7   2   4      122.48      115.22      1.88 o
   8   2   4      111.95      107.97      4.37 o
   9   2   4       27.60       25.66      1.31 o
  10   2   4        5.30        2.67      0.92 o
  11   2   4        0.61        2.13      2.69 o
  12   2   4        5.70        9.73      3.74 o
 -10   3   4       29.07       31.46      2.15 o
  -9   3   4        7.71        9.20      1.06 o
  -8   3   4       20.35       17.75      1.48 o
  -7   3   4        8.00        9.81      0.86 o
  -6   3   4       27.59       31.48      1.35 o
  -5   3   4       87.43       95.19      1.92 o
  -4   3   4       33.16       25.62      0.55 o
  -3   3   4      209.86      188.56      2.07 o
  -2   3   4      143.84      167.04      1.85 o
  -1   3   4     2398.70     2652.83     25.02 o
   0   3   4       74.54       75.29      0.84 o
   1   3   4      332.80      417.86      3.75 o
   2   3   4      252.46      259.51      2.80 o
   3   3   4      192.04      211.69      2.56 o
   4   3   4       41.56       38.64      0.60 o
   5   3   4      100.80      112.62      1.70 o
   6   3   4      313.09      291.58      4.27 o
   7   3   4      271.01      246.53      3.79 o
   8   3   4       12.34       15.75      0.95 o
   9   3   4       14.91       16.71      1.20 o
  10   3   4       23.65       19.71      2.16 o
  11   3   4        8.81        5.24      3.25 o
  12   3   4        2.89        4.15      3.43 o
 -10   4   4        8.36        7.24      1.34 o
  -9   4   4       37.68       39.87      2.40 o
  -8   4   4      120.95      125.10      3.87 o
  -7   4   4        1.05        1.39      0.62 o
  -6   4   4      291.94      290.56      5.16 o
  -5   4   4      328.22      358.74      5.75 o
  -4   4   4        3.35        5.45      0.32 o
  -3   4   4       29.58       42.77      0.73 o
  -2   4   4      914.95      936.73      9.63 o
  -1   4   4      400.23      553.04      5.49 o
   0   4   4      165.74      193.24      2.02 o
   1   4   4      986.71     1085.74     11.26 o
   2   4   4      384.61      329.37      3.79 o
   3   4   4      458.59      482.41      5.48 o
   4   4   4       70.94       93.53      1.25 o
   5   4   4      104.03      121.32      1.66 o
   6   4   4      298.97      329.87      4.36 o
   7   4   4       66.20       50.57      1.47 o
   8   4   4      243.24      235.43      4.37 o
   9   4   4       73.16       74.00      2.43 o
  10   4   4        6.09        4.91      1.07 o
  11   4   4        0.23        1.70      1.09 o
  12   4   4        5.74        8.92      4.08 o
 -10   5   4       24.64       27.34      2.29 o
  -9   5   4       38.83       48.09      2.78 o
  -8   5   4        1.94        0.84      0.95 o
  -7   5   4        1.01       -1.01      1.45 o
  -6   5   4       40.53       36.49      2.86 o
  -5   5   4      107.72      115.14      2.85 o
  -4   5   4       11.32       10.12      0.42 o
  -3   5   4      118.98      130.98      1.95 o
  -2   5   4        7.73        7.64      0.44 o
  -1   5   4     1366.29     1657.49     15.82 o
   0   5   4      383.41      437.18      5.45 o
   1   5   4        0.67       -0.23      0.31 o
   2   5   4     1043.26     1193.32     15.75 o
   3   5   4      291.81      321.81      3.58 o
   4   5   4       81.88       68.15      1.07 o
   5   5   4        1.87        0.47      0.23 o
   6   5   4        0.45        2.64      0.35 o
   7   5   4       76.47       80.46      2.29 o
   8   5   4       11.47       16.55      1.38 o
   9   5   4       12.31        9.52      1.09 o
  10   5   4       24.93       21.78      1.52 o
  11   5   4       25.71       34.28      2.35 o
  12   5   4       13.24       17.05      4.77 o
 -10   6   4        1.72        2.15      1.30 o
  -9   6   4        1.31       -0.74      1.03 o
  -8   6   4       77.22       80.57      2.98 o
  -7   6   4       28.23       31.83      1.64 o
  -6   6   4        6.38        6.48      1.98 o
  -5   6   4       85.46       72.25      1.47 o
  -4   6   4      232.73      236.45      3.08 o
  -3   6   4      185.47      173.60      2.65 o
  -2   6   4      261.36      262.93      3.19 o
  -1   6   4        5.51        8.62      0.43 o
   0   6   4     1151.86     1205.68     14.30 o
   1   6   4     1755.17     1832.39     19.95 o
   2   6   4      245.76      262.36      3.49 o
   3   6   4      121.88      127.79      1.70 o
   4   6   4       38.79       44.35      0.83 o
   5   6   4       11.41       20.88      0.57 o
   6   6   4        5.80        3.74      0.42 o
   7   6   4       45.48       41.67      1.66 o
   8   6   4        0.02       -0.64      0.64 o
   9   6   4       39.00       42.39      1.92 o
  10   6   4       27.27       30.94      1.81 o
  11   6   4        3.60        2.57      1.39 o
  12   6   4        0.88        0.83      1.52 o
  -9   7   4        0.88        0.92      1.23 o
  -8   7   4        0.02        0.27      1.14 o
  -7   7   4       11.57        9.96      1.11 o
  -6   7   4       91.63       93.95      4.09 o
  -5   7   4       74.42       71.92      1.58 o
  -4   7   4        8.05        7.67      0.63 o
  -3   7   4      102.11       98.82      1.51 o
  -2   7   4      724.36      757.68      8.62 o
  -1   7   4      125.27      126.39      1.91 o
   0   7   4      373.25      398.61      4.81 o
   1   7   4       23.66       19.28      0.71 o
   2   7   4      115.22       98.49      1.71 o
   3   7   4      438.64      445.74      5.33 o
   4   7   4      284.61      282.30      4.90 o
   5   7   4       12.99       12.09      0.58 o
   6   7   4       25.46       21.90      0.89 o
   7   7   4       26.98       30.59      0.97 o
   8   7   4       11.92       13.77      1.17 o
   9   7   4       12.05       14.85      1.32 o
  10   7   4        1.35        1.64      1.26 o
  11   7   4       11.23       14.77      1.97 o
  12   7   4        0.23       -2.35      3.45 o
  -9   8   4        6.57        4.57      1.59 o
  -8   8   4       37.26       39.82      2.98 o
  -7   8   4        0.55       -0.24      0.92 o
  -6   8   4       13.80       11.86      2.09 o
  -5   8   4       37.69       39.08      1.42 o
  -4   8   4      107.95      110.17      2.63 o
  -3   8   4       96.59       89.05      3.63 o
  -2   8   4       10.97       13.36      0.90 o
  -1   8   4      178.06      171.96      2.75 o
   0   8   4      282.30      297.78      3.84 o
   1   8   4        0.00       -0.43      0.43 o
   2   8   4      225.20      219.86      3.22 o
   3   8   4      138.99      149.46      2.22 o
   4   8   4      133.65      135.47      2.24 o
   5   8   4       10.81       10.17      1.11 o
   6   8   4       22.43       16.94      1.38 o
   7   8   4       34.76       37.64      1.38 o
   8   8   4        0.32       -0.73      0.73 o
   9   8   4        9.46       10.14      1.68 o
  10   8   4        2.46        1.60      1.41 o
  11   8   4        1.10       -0.10      2.02 o
  12   8   4        0.07       -0.69      3.59 o
  -8   9   4        2.06        1.37      1.46 o
  -7   9   4       13.00       13.06      1.97 o
  -6   9   4       29.21       27.89      1.09 o
  -5   9   4        3.36        2.75      1.07 o
  -4   9   4        0.30        0.41      0.61 o
  -3   9   4       47.53       49.01      1.64 o
  -2   9   4      154.61      153.87      2.58 o
  -1   9   4      168.90      150.05      2.54 o
   0   9   4       27.52       26.98      1.12 o
   1   9   4      813.38      841.03     11.40 o
   2   9   4        1.48        0.37      0.48 o
   3   9   4      139.82      143.00      2.44 o
   4   9   4       51.90       45.85      1.43 o
   5   9   4      238.56      272.49      4.94 o
   6   9   4        3.91        2.22      0.83 o
   7   9   4       22.64       20.05      1.55 o
   8   9   4       27.50       27.99      1.27 o
   9   9   4       22.80       25.00      2.28 o
  10   9   4        0.01       -1.44      1.44 o
  11   9   4        2.42       -1.12      3.29 o
  12   9   4        0.05       -1.28      3.56 o
  -7  10   4        1.13        0.22      1.39 o
  -6  10   4        0.89        1.45      0.70 o
  -5  10   4       30.54       33.50      1.53 o
  -4  10   4        6.18        4.49      0.81 o
  -3  10   4        0.40        0.50      0.65 o
  -2  10   4        0.10       -0.63      0.63 o
  -1  10   4       31.82       33.01      1.16 o
   0  10   4       54.16       50.77      1.56 o
   1  10   4      113.67      104.63      2.30 o
   2  10   4       29.92       26.59      1.36 o
   3  10   4      202.10      198.82      4.59 o
   4  10   4        4.22        0.62      0.72 o
   5  10   4      112.83      121.65      3.40 o
   6  10   4       41.15       40.24      2.35 o
   7  10   4       26.37       29.76      1.31 o
   8  10   4        0.34        0.92      0.86 o
   9  10   4       26.45       30.96      2.52 o
  10  10   4        8.80       13.04      4.10 o
  11  10   4        1.93       -1.17      3.45 o
  -6  11   4       36.69       37.58      1.89 o
  -5  11   4        0.94        1.23      1.04 o
  -4  11   4       26.47       26.53      1.43 o
  -3  11   4        0.20        0.13      0.73 o
  -2  11   4       71.22       78.27      2.33 o
  -1  11   4       36.02       40.32      1.66 o
   0  11   4        0.13        0.52      0.62 o
   1  11   4       30.50       34.23      1.31 o
   2  11   4        4.96        4.70      0.68 o
   3  11   4       21.73       21.97      1.15 o
   4  11   4      141.58      150.32      3.47 o
   5  11   4       60.09       52.74      2.30 o
   6  11   4        0.04       -0.25      0.81 o
   7  11   4       14.42       12.34      1.37 o
   8  11   4        4.57        5.33      1.67 o
   9  11   4        7.80        8.92      1.01 o
  10  11   4        4.99        2.58      3.52 o
  11  11   4        0.27       -3.27      3.27 o
  -6  12   4        1.00        1.01      1.10 o
  -5  12   4        0.96        0.11      1.03 o
  -4  12   4        1.59        0.82      1.13 o
  -3  12   4        0.22        0.12      1.03 o
  -2  12   4       62.34       62.36      2.46 o
  -1  12   4        6.21        8.89      1.22 o
   0  12   4        2.06        0.66      0.71 o
   1  12   4        0.09       -0.37      0.66 o
   2  12   4        9.29       11.81      1.00 o
   3  12   4       24.14       20.76      1.22 o
   4  12   4       47.29       52.40      2.80 o
   5  12   4        0.23        1.84      1.24 o
   6  12   4        8.48        7.70      1.49 o
   7  12   4        9.54        9.92      1.48 o
   8  12   4        0.10       -1.03      1.03 o
   9  12   4        0.78        2.80      1.28 o
  -6  13   4        4.83        7.17      1.39 o
  -5  13   4        0.22       -0.18      1.52 o
  -4  13   4        0.00       -1.08      1.08 o
  -3  13   4        0.29       -0.66      1.21 o
  -2  13   4       45.94       49.87      2.90 o
  -1  13   4       20.70       23.87      2.06 o
   0  13   4        0.13        0.01      1.68 o
   1  13   4        0.08        0.49      0.82 o
   2  13   4       20.58       22.13      1.41 o
   3  13   4        0.93        0.46      1.06 o
   4  13   4        0.32        0.69      1.25 o
   5  13   4        8.17        5.97      1.57 o
   6  13   4       14.00       11.29      1.70 o
   7  13   4        1.07        0.63      1.88 o
   8  13   4       11.68       13.75      1.59 o
   9  13   4        0.06        1.32      1.41 o
  -4  14   4        0.28       -1.73      1.73 o
  -3  14   4        0.07        0.45      1.85 o
  -2  14   4        7.09        8.16      1.71 o
  -1  14   4        1.01       -0.33      1.38 o
   0  14   4        6.98        8.16      1.71 o
   1  14   4        1.61        2.77      1.17 o
   2  14   4        0.01       -0.40      1.10 o
   3  14   4       12.26       11.11      1.79 o
   4  14   4       17.16       17.88      2.10 o
   5  14   4        1.12        0.06      1.43 o
   6  14   4        0.15        0.19      1.30 o
   7  14   4        0.85        0.65      1.86 o
  -2  15   4        2.33        3.61      2.38 o
  -1  15   4        1.47        1.35      1.43 o
   0  15   4       11.36       12.35      3.06 o
   1  15   4        0.12       -0.67      2.20 o
   2  15   4       29.52       35.43      3.89 o
   3  15   4        3.57        5.65      2.55 o
   4  15   4        0.79        0.87      1.54 o
   5  15   4        5.68        6.40      1.82 o
   6  15   4        0.96       -0.63      1.90 o
   0  16   4        0.34        3.70      2.64 o
   1  16   4        0.12       -0.45      2.49 o
   2  16   4        2.27        2.38      2.73 o
   3  16   4        0.12       -0.38      2.26 o
   4  16   4       15.31       13.06      3.36 o
  -4 -13   5        9.24        1.19      2.44 o
  -3 -13   5        0.10        1.61      2.24 o
  -2 -13   5        0.81        0.58      2.40 o
  -1 -13   5        1.64        2.40      2.89 o
   0 -13   5        3.30        3.94      2.76 o
   1 -13   5        3.80        2.33      2.55 o
  -6 -12   5        0.79        0.63      2.38 o
  -5 -12   5        9.22        9.70      2.73 o
  -4 -12   5        7.68       14.90      2.03 o
  -3 -12   5        0.69        0.41      1.42 o
  -2 -12   5       39.94       43.99      4.44 o
  -1 -12   5        5.37        4.79      1.97 o
   0 -12   5        1.13        1.22      1.66 o
   1 -12   5        0.31       -0.65      2.39 o
   2 -12   5        0.29       -0.58      1.33 o
   3 -12   5        3.10        0.78      2.20 o
   4 -12   5        1.49       -2.02      2.02 o
  -7 -11   5       13.34       17.21      3.20 o
  -6 -11   5        0.87        1.27      1.56 o
  -5 -11   5       16.74       17.65      2.14 o
  -4 -11   5        1.41        1.98      1.43 o
  -3 -11   5        0.16        1.19      1.59 o
  -2 -11   5        0.02       -0.69      1.00 o
  -1 -11   5        1.27       -0.01      1.11 o
   0 -11   5       40.75       45.13      4.63 o
   1 -11   5        4.28        2.48      1.43 o
   2 -11   5        2.35        1.92      1.41 o
   3 -11   5        6.03        5.38      1.65 o
   4 -11   5        1.60        0.65      1.39 o
   5 -11   5        0.36       -1.68      1.84 o
   6 -11   5        6.09        8.31      2.02 o
  -8 -10   5        0.93       -0.57      1.20 o
  -7 -10   5        0.03       -1.06      1.57 o
  -6 -10   5       17.50       14.43      1.52 o
  -5 -10   5        8.79        8.22      1.51 o
  -4 -10   5       20.22       18.96      1.97 o
  -3 -10   5       21.43       21.76      2.03 o
  -2 -10   5        4.30        4.91      1.13 o
  -1 -10   5        0.00       -0.72      0.76 o
   0 -10   5        0.90        0.19      0.93 o
   1 -10   5       11.63       11.91      1.66 o
   2 -10   5       10.88       10.26      1.65 o
   3 -10   5        0.91        1.76      1.86 o
   4 -10   5        1.06        0.04      1.16 o
   5 -10   5        0.35       -1.15      1.15 o
   6 -10   5        1.74        0.81      1.57 o
  -9  -9   5        0.61       -0.85      1.90 o
  -8  -9   5        0.61        1.63      1.16 o
  -7  -9   5        0.13       -0.08      0.94 o
  -6  -9   5        7.46        6.64      1.17 o
  -5  -9   5        0.99       -0.93      0.93 o
  -4  -9   5       34.60       33.01      2.22 o
  -3  -9   5      100.37      112.40      3.45 o
  -2  -9   5       20.29       16.75      1.20 o
  -1  -9   5       55.89       49.27      3.41 o
   0  -9   5        4.62        4.54      0.87 o
   1  -9   5       14.98       14.44      1.35 o
   2  -9   5        2.45        1.19      0.85 o
   3  -9   5       12.76       12.07      1.53 o
   4  -9   5        0.22       -0.36      0.97 o
   5  -9   5        2.17       -0.36      2.13 o
   6  -9   5        4.76        6.11      1.88 o
  -9  -8   5        3.41        2.98      2.13 o
  -8  -8   5        0.61       -0.65      0.82 o
  -7  -8   5        0.32        1.73      0.92 o
  -6  -8   5        0.48       -0.79      0.79 o
  -5  -8   5        1.11       -0.28      1.11 o
  -4  -8   5       14.31       13.00      1.44 o
  -3  -8   5        0.02       -0.38      0.62 o
  -2  -8   5       50.65       57.14      1.90 o
  -1  -8   5        6.43        6.70      0.89 o
   0  -8   5        0.59       -0.68      0.68 o
   1  -8   5      120.10      113.43      2.74 o
   2  -8   5       87.15       82.81      3.24 o
   3  -8   5        0.50        2.04      0.99 o
   4  -8   5        0.96        1.10      0.93 o
   5  -8   5       14.76       10.29      1.33 o
   6  -8   5        0.38        0.77      0.92 o
   7  -8   5        1.85        1.57      1.55 o
 -10  -7   5        6.77        7.96      2.85 o
  -9  -7   5        9.53       15.24      2.98 o
  -8  -7   5        8.98        8.99      0.99 o
  -7  -7   5       25.99       23.62      1.49 o
  -6  -7   5       12.71       13.49      1.21 o
  -5  -7   5        0.55       -0.27      0.86 o
  -4  -7   5        7.13        1.88      1.01 o
  -3  -7   5      125.13      104.03      2.71 o
  -2  -7   5      134.37      127.43      2.88 o
  -1  -7   5       11.30       10.79      1.12 o
   0  -7   5       23.20       18.89      1.10 o
   1  -7   5       38.23       34.94      1.44 o
   2  -7   5       28.89       25.57      1.19 o
   3  -7   5       17.76       14.42      1.07 o
   4  -7   5       74.34       63.32      2.66 o
   5  -7   5        0.01        0.52      0.95 o
   6  -7   5        1.79        0.92      0.79 o
   7  -7   5        3.53        2.87      1.43 o
   8  -7   5        4.52       10.15      2.02 o
 -10  -6   5        0.02       -0.58      1.90 o
  -9  -6   5        0.73        1.37      1.18 o
  -8  -6   5        5.44        4.26      0.69 o
  -7  -6   5       27.55       30.15      4.09 o
  -6  -6   5       25.64       27.98      1.53 o
  -5  -6   5      161.86      149.07      3.84 o
  -4  -6   5        0.87       -0.15      0.66 o
  -3  -6   5      121.35       95.69      2.29 o
  -2  -6   5       10.12       12.52      0.85 o
  -1  -6   5      205.52      184.34      3.55 o
   0  -6   5      999.29      963.42     14.36 o
   1  -6   5      406.07      383.86      6.34 o
   2  -6   5      245.53      212.57      3.92 o
   3  -6   5      335.39      317.83      4.76 o
   4  -6   5       99.43       87.85      2.31 o
   5  -6   5       24.13       20.67      1.92 o
   6  -6   5        1.71        0.79      0.67 o
   7  -6   5        2.25        4.08      1.30 o
   8  -6   5        0.00       -1.05      1.05 o
   9  -6   5       16.04       15.01      2.24 o
 -11  -5   5        0.26        4.24      2.64 o
 -10  -5   5        1.80        2.33      2.13 o
  -9  -5   5        6.61        8.12      1.44 o
  -8  -5   5        0.37        0.59      1.05 o
  -7  -5   5        0.09       -0.62      0.62 o
  -6  -5   5       19.80       22.79      1.15 o
  -5  -5   5       41.86       31.09      1.27 o
  -4  -5   5      126.76      134.42      2.46 o
  -3  -5   5      419.69      385.56      5.59 o
  -2  -5   5       55.93       51.14      1.51 o
  -1  -5   5        0.39        0.05      0.45 o
   0  -5   5       13.25       19.00      0.94 o
   1  -5   5        2.41        0.15      0.46 o
   2  -5   5      211.30      225.65      4.55 o
   3  -5   5      188.89      176.94      3.20 o
   4  -5   5      328.01      271.04      4.60 o
   5  -5   5        7.05        4.38      0.60 o
   6  -5   5        0.55        0.43      0.50 o
   7  -5   5       29.10       25.95      2.24 o
   8  -5   5       10.17        7.62      1.46 o
   9  -5   5       36.00       42.94      3.03 o
  10  -5   5        1.80        1.05      1.37 o
 -11  -4   5        3.23        5.83      2.78 o
 -10  -4   5        6.47        9.84      1.64 o
  -9  -4   5       26.25       24.43      1.53 o
  -8  -4   5       42.38       46.87      1.98 o
  -7  -4   5       60.98       59.42      1.49 o
  -6  -4   5        0.13        0.86      0.66 o
  -5  -4   5       53.54       50.02      1.70 o
  -4  -4   5       73.20       88.65      1.83 o
  -3  -4   5      392.56      381.94      8.01 o
  -2  -4   5       79.71       88.46      1.75 o
  -1  -4   5      138.57      129.60      2.26 o
   0  -4   5       16.00        6.50      0.56 o
   1  -4   5       19.93       20.01      0.78 o
   2  -4   5      585.90      603.37      7.55 o
   3  -4   5      784.62      799.88     10.08 o
   4  -4   5       24.15       26.33      0.98 o
   5  -4   5       34.30       34.42      1.14 o
   6  -4   5      148.38      144.96      8.59 o
   7  -4   5       26.59       26.87      1.49 o
   8  -4   5        0.02        0.42      0.72 o
   9  -4   5        0.99        0.10      1.08 o
  10  -4   5        0.56        0.07      1.10 o
 -11  -3   5        6.15        6.88      2.78 o
 -10  -3   5        9.90        8.70      1.26 o
  -9  -3   5        5.34        8.49      1.33 o
  -8  -3   5        0.74        1.20      0.96 o
  -7  -3   5        9.83        6.95      1.05 o
  -6  -3   5       21.72       24.03      0.96 o
  -5  -3   5      109.28      115.78      2.34 o
  -4  -3   5      613.47      556.49      7.55 o
  -3  -3   5      540.27      533.00      6.66 o
  -2  -3   5       36.68       64.86      1.53 o
  -1  -3   5      293.58      280.50      4.56 o
   0  -3   5      434.61      497.45      6.72 o
   1  -3   5      442.27      500.57      6.29 o
   2  -3   5        0.04        0.38      0.23 o
   3  -3   5      190.68      202.96      2.77 o
   4  -3   5      110.85      105.80      1.99 o
   5  -3   5      123.97      130.73      2.44 o
   6  -3   5      105.91       95.75      2.67 o
   7  -3   5       38.39       35.61      2.11 o
   8  -3   5       23.22       24.42      1.42 o
   9  -3   5        8.86        8.39      1.05 o
  10  -3   5        0.03       -0.40      0.87 o
 -11  -2   5        5.04        4.75      1.05 o
 -10  -2   5        7.11        9.90      1.46 o
  -9  -2   5        0.95        1.56      1.30 o
  -8  -2   5       69.13       66.64      2.68 o
  -7  -2   5        2.12        1.50      1.22 o
  -6  -2   5       89.30      106.22      2.88 o
  -5  -2   5       14.27       17.81      0.57 o
  -4  -2   5      162.29      149.17      3.10 o
  -3  -2   5       22.12       12.77      0.50 o
  -2  -2   5        9.26        6.04      0.35 o
   0  -2   5        5.76        6.45      0.39 o
   1  -2   5       30.87       36.68      0.75 o
   2  -2   5       39.58       37.74      0.66 o
   3  -2   5      500.99      570.48      5.73 o
   4  -2   5      344.83      380.61      4.18 o
   5  -2   5      125.24      106.00      1.82 o
   6  -2   5       14.33       11.00      0.96 o
   7  -2   5       57.20       54.21      1.87 o
   8  -2   5       13.72       10.91      1.01 o
   9  -2   5        8.27        5.89      0.88 o
  10  -2   5        0.56        0.48      0.76 o
 -11  -1   5        7.23        6.04      1.36 o
 -10  -1   5       27.12       32.79      5.21 o
  -9  -1   5        2.48        3.95      1.04 o
  -8  -1   5       45.25       44.07      2.12 o
  -7  -1   5       34.47       23.95      1.50 o
  -6  -1   5      543.75      491.74     13.85 o
  -5  -1   5       59.43       51.74      1.01 o
  -4  -1   5        3.02        7.41      0.42 o
  -3  -1   5      122.31      136.80      3.45 o
  -2  -1   5      906.90     1028.42     11.77 o
  -1  -1   5       14.41       23.50      0.57 o
   0  -1   5       60.16       59.37      1.17 o
   1  -1   5      150.37      198.99      2.44 o
   2  -1   5      105.56      115.44      1.30 o
   3  -1   5       37.39       37.48      0.77 o
   4  -1   5      322.28      292.67      3.24 o
   5  -1   5       49.37       48.42      1.03 o
   6  -1   5      149.35      151.87      3.28 o
   7  -1   5      176.86      159.14      3.65 o
   8  -1   5      122.95      127.79      3.94 o
   9  -1   5        0.25        0.03      1.17 o
  10  -1   5        8.47        9.49      1.14 o
  11  -1   5        2.48        3.70      2.76 o
 -11   0   5        3.56        2.56      1.10 o
 -10   0   5       13.11       15.00      1.73 o
  -9   0   5       24.61       19.95      1.59 o
  -8   0   5       12.61       12.39      1.22 o
  -7   0   5        3.32        6.29      1.64 o
  -6   0   5       30.66       31.25      2.48 o
  -5   0   5       49.81       41.18      0.89 o
  -4   0   5      337.00      280.56      2.95 o
  -3   0   5      676.68      697.77      7.80 o
  -2   0   5       37.24       46.43      0.75 o
  -1   0   5        0.68        0.21      0.17 o
   0   0   5      130.73      157.43      1.66 o
   1   0   5     1159.83     1206.53     12.16 o
   2   0   5      585.65      705.76      6.92 o
   3   0   5      704.38      807.19      8.99 o
   4   0   5      409.79      421.13      4.49 o
   5   0   5        2.20        3.47      0.37 o
   6   0   5        1.24        0.82      0.82 o
   7   0   5        2.59        2.92      0.68 o
   8   0   5        8.55        8.11      0.79 o
   9   0   5       20.33       18.41      1.74 o
  10   0   5        7.02        5.15      0.98 o
  11   0   5        1.48        3.52      2.78 o
  12   0   5        0.06       -1.55      2.46 o
 -11   1   5        4.02        8.04      2.94 o
 -10   1   5        7.75        7.85      1.57 o
  -9   1   5       51.14       54.00      2.38 o
  -8   1   5       62.25       60.82      2.45 o
  -7   1   5        8.68        5.82      0.93 o
  -6   1   5      159.84      129.98      3.67 o
  -5   1   5      133.09      170.67      2.60 o
  -4   1   5        6.00        7.68      0.32 o
  -3   1   5     1086.93     1130.24     10.94 o
  -2   1   5      662.16      647.29      7.02 o
  -1   1   5      989.45      936.49      9.04 o
   0   1   5        0.10        0.31      0.16 o
   1   1   5      992.62     1030.42      9.80 o
   2   1   5      532.93      490.58      5.08 o
   3   1   5     1910.94     2037.84     20.74 o
   4   1   5      558.58      664.79      6.58 o
   5   1   5      282.05      277.29      3.60 o
   6   1   5      890.25      889.17     11.82 o
   7   1   5      146.88      147.87      2.44 o
   8   1   5        4.60        3.92      0.74 o
   9   1   5       13.95       13.12      0.96 o
  10   1   5       10.57       14.83      2.51 o
  11   1   5       16.75       19.72      4.03 o
  12   1   5        3.32        9.08      3.47 o
 -11   2   5        0.02        2.15      2.35 o
 -10   2   5        2.94        3.00      1.02 o
  -9   2   5        4.35        5.71      1.10 o
  -8   2   5       21.28       18.09      2.27 o
  -7   2   5       90.40       94.99      3.68 o
  -6   2   5       61.98       55.22      1.80 o
  -5   2   5        0.95        2.81      0.43 o
  -4   2   5      553.18      578.85      6.17 o
  -3   2   5     2159.81     2348.32     22.24 o
  -2   2   5        4.40        3.46      0.75 o
  -1   2   5        8.23       13.02      0.48 o
   0   2   5       14.16       17.71      0.40 o
   1   2   5       97.00      128.25      1.38 o
   2   2   5        0.26       -0.16      0.16 o
   3   2   5      148.02      147.32      1.65 o
   4   2   5      308.94      282.88      3.08 o
   5   2   5      314.00      311.86      4.42 o
   6   2   5       63.61       51.78      1.14 o
   7   2   5      208.51      188.53      2.98 o
   8   2   5       34.46       34.59      1.43 o
   9   2   5       23.33       23.84      1.73 o
  10   2   5       29.68       33.11      1.85 o
  11   2   5       11.04       14.88      3.68 o
  12   2   5        0.18       -1.84      2.73 o
 -10   3   5        3.24        5.67      1.17 o
  -9   3   5       17.74       21.03      1.66 o
  -8   3   5       52.11       46.03      2.67 o
  -7   3   5       28.58       35.43      1.53 o
  -6   3   5      116.61      114.80      2.89 o
  -5   3   5      234.49      245.30      4.17 o
  -4   3   5      256.43      258.15      2.99 o
  -3   3   5       38.86       32.13      0.66 o
  -2   3   5     3027.31     3069.40     30.71 o
  -1   3   5     1788.53     1792.55     18.02 o
   0   3   5      653.55      764.78      7.06 o
   1   3   5       61.40       56.03      0.75 o
   2   3   5      196.11      187.60      3.67 o
   3   3   5     1046.99     1081.84     15.34 o
   4   3   5      150.55      165.33      1.94 o
   5   3   5        0.25        1.37      0.24 o
   6   3   5      265.12      255.20      3.47 o
   7   3   5      376.23      341.41      6.63 o
   8   3   5        5.39        4.90      0.75 o
   9   3   5       56.82       59.23      3.29 o
  10   3   5        8.10        7.57      1.51 o
  11   3   5        0.10       -0.21      0.95 o
  12   3   5        2.32        2.44      3.18 o
 -10   4   5        3.56        1.28      1.17 o
  -9   4   5       33.26       30.05      2.24 o
  -8   4   5        2.76        2.01      0.94 o
  -7   4   5       17.81       19.33      1.12 o
  -6   4   5       16.86       17.40      1.12 o
  -5   4   5        0.47       -0.62      0.62 o
  -4   4   5       67.41       78.91      1.07 o
  -3   4   5      395.69      451.88      6.11 o
  -2   4   5       67.96       87.65      1.26 o
  -1   4   5      176.13      226.34      2.35 o
   0   4   5     5497.81     5912.98     52.64 o
   1   4   5      825.75      851.36      7.50 o
   2   4   5     1084.98     1220.52     13.17 o
   3   4   5      139.92       95.30      1.27 o
   4   4   5      200.06      172.45      3.32 o
   5   4   5      471.01      475.38      5.13 o
   6   4   5        7.51       11.03      0.53 o
   7   4   5       36.52       38.29      1.26 o
   8   4   5        5.03        3.15      0.89 o
   9   4   5        7.63        3.59      0.87 o
  10   4   5       22.65       22.87      1.80 o
  11   4   5       14.33       18.47      1.66 o
  12   4   5        0.85       -1.01      3.09 o
 -10   5   5        1.36       -0.40      1.12 o
  -9   5   5        0.00        0.38      1.05 o
  -8   5   5        6.26        5.21      0.94 o
  -7   5   5       25.19       24.71      1.79 o
  -6   5   5       27.69       26.00      1.37 o
  -5   5   5       11.29       17.21      0.65 o
  -4   5   5      736.32      755.53      7.89 o
  -3   5   5       88.18       86.83      1.32 o
  -2   5   5      174.14      180.69      2.50 o
  -1   5   5        2.64        5.26      0.34 o
   0   5   5     1655.05     1802.32     18.30 o
   1   5   5        3.95        4.06      0.35 o
   2   5   5       34.79       60.46      0.99 o
   3   5   5      134.57      131.36      1.66 o
   4   5   5       38.25       47.15      0.84 o
   5   5   5        0.03        0.21      0.20 o
   6   5   5       74.08       60.80      1.07 o
   7   5   5       52.43       53.91      1.50 o
   8   5   5        3.42        1.30      0.74 o
   9   5   5       41.64       43.00      1.85 o
  10   5   5       34.29       35.79      2.94 o
  11   5   5        0.02       -0.37      1.17 o
  12   5   5        3.71        1.88      3.83 o
 -10   6   5        2.90        2.33      1.32 o
  -9   6   5        4.90        6.01      1.43 o
  -8   6   5        1.83        1.72      1.17 o
  -7   6   5        8.34        7.34      1.00 o
  -6   6   5       53.59       61.73      2.14 o
  -5   6   5      100.89       93.03      1.77 o
  -4   6   5        1.30        0.74      0.42 o
  -3   6   5        6.68        5.74      0.49 o
  -2   6   5      704.33      720.49      7.99 o
  -1   6   5       24.20       24.99      0.68 o
   0   6   5     1835.23     1901.83     22.27 o
   1   6   5        5.27       10.77      0.54 o
   2   6   5        4.68        1.64      0.35 o
   3   6   5        5.57        9.45      0.51 o
   4   6   5      695.07      737.29      7.81 o
   5   6   5       19.92       23.00      0.64 o
   6   6   5        4.93        3.09      0.43 o
   7   6   5        0.09       -0.18      0.59 o
   8   6   5        4.73        3.45      0.82 o
   9   6   5        1.40        1.48      0.86 o
  10   6   5        0.88        2.60      1.17 o
  11   6   5        0.09        0.40      2.14 o
  12   6   5        6.41        8.71      1.84 o
  -9   7   5        0.59       -0.72      1.19 o
  -8   7   5        0.02        0.22      1.12 o
  -7   7   5        4.46        4.76      0.99 o
  -6   7   5        7.22        4.92      0.95 o
  -5   7   5       82.52       81.66      1.70 o
  -4   7   5       28.26       22.59      0.92 o
  -3   7   5       20.57       15.09      0.60 o
  -2   7   5        2.13        1.74      0.41 o
  -1   7   5      366.62      378.37      6.04 o
   0   7   5      292.00      332.53      4.44 o
   1   7   5       49.51       57.99      1.22 o
   2   7   5        1.50       -0.15      0.37 o
   3   7   5      239.36      237.36      3.09 o
   4   7   5        8.04        6.42      0.44 o
   5   7   5      135.30      151.98      1.91 o
   6   7   5        0.76       -0.25      0.39 o
   7   7   5       10.21       10.34      0.61 o
   8   7   5        3.08       -0.45      0.71 o
   9   7   5       16.79       17.92      1.80 o
  10   7   5        1.82        3.26      1.34 o
  11   7   5        1.25        3.61      2.60 o
  12   7   5        1.99        3.47      3.99 o
  -8   8   5        1.08        0.81      1.37 o
  -7   8   5        9.31        7.82      1.28 o
  -6   8   5       33.00       31.82      1.72 o
  -5   8   5       23.46       18.54      1.49 o
  -4   8   5       32.38       29.33      1.26 o
  -3   8   5       21.10       14.86      0.93 o
  -2   8   5      422.89      375.80      5.06 o
  -1   8   5      329.53      335.48      4.24 o
   0   8   5       38.31       41.10      1.13 o
   1   8   5      493.53      480.51      6.80 o
   2   8   5       24.49       27.35      1.38 o
   3   8   5       24.94       22.51      0.77 o
   4   8   5       39.51       43.07      1.09 o
   5   8   5      194.71      209.99      2.89 o
   6   8   5       13.03       10.78      0.82 o
   7   8   5        0.63        0.44      0.59 o
   8   8   5       13.21       11.41      0.80 o
   9   8   5        5.63        8.46      4.22 o
  10   8   5        0.17       -0.50      1.28 o
  11   8   5        0.00       -0.23      1.37 o
  12   8   5        1.22       -3.18      3.18 o
  -8   9   5       27.04       33.66      3.05 o
  -7   9   5       17.78       20.71      2.35 o
  -6   9   5        4.77        0.41      0.65 o
  -5   9   5        2.17        0.77      0.65 o
  -4   9   5        0.55       -0.02      0.60 o
  -3   9   5        0.06       -0.56      0.56 o
  -2   9   5        2.19        0.98      0.49 o
  -1   9   5        0.65       -0.54      0.54 o
   0   9   5      380.25      336.95      4.68 o
   1   9   5       78.84       66.54      1.54 o
   2   9   5        7.86        6.66      0.57 o
   3   9   5      144.53      145.01      2.44 o
   4   9   5        2.63       -0.35      0.53 o
   5   9   5        4.65        5.38      1.32 o
   6   9   5        4.76        5.58      0.75 o
   7   9   5       47.78       50.69      1.70 o
   8   9   5        0.47       -0.69      0.69 o
   9   9   5       22.08       24.83      2.23 o
  10   9   5       14.43       15.96      2.31 o
  11   9   5        0.47        2.51      3.41 o
  12   9   5        0.45       -3.50      3.50 o
  -7  10   5        6.03        7.33      1.93 o
  -6  10   5      102.55      104.01      3.08 o
  -5  10   5       24.11       23.74      2.13 o
  -4  10   5        0.02       -0.57      0.62 o
  -3  10   5        9.75        8.88      0.90 o
  -2  10   5       54.61       59.76      1.91 o
  -1  10   5       31.45       35.65      1.17 o
   0  10   5        3.16        2.11      0.62 o
   1  10   5        9.22        7.69      0.84 o
   2  10   5      266.82      276.05      3.81 o
   3  10   5        0.35       -0.57      0.57 o
   4  10   5      172.51      180.94      3.32 o
   5  10   5       10.57        6.32      1.07 o
   6  10   5       45.62       37.36      1.47 o
   7  10   5       26.88       29.43      1.70 o
   8  10   5        7.54        7.92      1.08 o
   9  10   5       15.07       14.44      2.35 o
  10  10   5        0.58        2.35      3.23 o
  11  10   5        0.59       -0.74      3.50 o
  -6  11   5       12.27       11.03      1.15 o
  -5  11   5        4.87        5.69      1.16 o
  -4  11   5        8.83        9.52      1.05 o
  -3  11   5        8.64        7.82      0.95 o
  -2  11   5       21.00       22.73      1.35 o
  -1  11   5       22.44       21.95      1.14 o
   0  11   5       74.02       69.29      1.98 o
   1  11   5        0.04       -0.19      0.58 o
   2  11   5        0.08       -0.53      0.55 o
   3  11   5       27.63       28.37      1.45 o
   4  11   5      102.54      114.60      2.99 o
   5  11   5        0.31        2.37      1.01 o
   6  11   5       46.75       46.81      2.16 o
   7  11   5        0.02       -0.73      0.73 o
   8  11   5        0.16       -0.11      0.88 o
   9  11   5        1.95        0.85      0.80 o
  10  11   5       14.93       29.24      5.02 o
  11  11   5        5.46        0.67      3.63 o
  -6  12   5       12.17       14.79      1.55 o
  -5  12   5        5.21        3.94      1.19 o
  -4  12   5        1.07        0.97      1.10 o
  -3  12   5        1.73        0.71      0.91 o
  -2  12   5        9.87        9.46      1.45 o
  -1  12   5       45.72       52.30      2.28 o
   0  12   5        8.77        9.49      0.93 o
   1  12   5        1.14       -0.62      0.62 o
   2  12   5       41.87       39.95      1.42 o
   3  12   5       19.93       22.36      1.15 o
   4  12   5        9.37       13.62      1.89 o
   5  12   5        7.64        9.91      1.36 o
   6  12   5       36.82       42.49      3.45 o
   7  12   5        4.00        3.79      0.96 o
   8  12   5       12.28       13.30      1.73 o
   9  12   5        0.13       -0.50      1.57 o
  10  12   5        0.45        0.07      3.36 o
  -6  13   5        1.37        1.61      1.17 o
  -5  13   5        0.84       -0.29      1.48 o
  -4  13   5        1.49        2.18      1.74 o
  -3  13   5        0.83       -0.51      1.90 o
  -2  13   5        0.46       -0.78      1.18 o
  -1  13   5        1.16       -0.50      1.14 o
   0  13   5        6.40        9.39      1.54 o
   1  13   5        6.12        6.24      1.01 o
   2  13   5        0.55        0.00      0.82 o
   3  13   5       13.90       14.52      1.81 o
   4  13   5       21.31       23.42      2.36 o
   5  13   5       12.22        9.97      1.70 o
   6  13   5        6.42        5.25      1.50 o
   7  13   5        0.22       -0.90      0.90 o
   8  13   5        4.25        2.80      1.82 o
   9  13   5        0.51        0.43      1.41 o
  -4  14   5        1.11        5.00      2.06 o
  -3  14   5        2.91        0.48      1.32 o
  -2  14   5        7.50        8.67      1.98 o
  -1  14   5        0.01       -1.26      1.31 o
   0  14   5       13.02       14.83      2.02 o
   1  14   5        1.43        0.37      1.08 o
   2  14   5       12.90       17.38      1.70 o
   3  14   5        3.11        2.62      1.77 o
   4  14   5        0.06       -1.17      1.17 o
   5  14   5        0.35       -0.03      1.54 o
   6  14   5        0.12       -1.15      1.20 o
   7  14   5        0.41        1.03      1.19 o
  -3  15   5        6.29        3.25      2.33 o
  -2  15   5        0.11       -1.88      1.88 o
  -1  15   5        3.91        4.28      1.60 o
   0  15   5        4.04        2.15      1.46 o
   1  15   5        0.17       -1.86      1.86 o
   2  15   5        8.79       11.24      2.06 o
   3  15   5        0.07       -2.06      2.06 o
   4  15   5        9.47       10.48      1.99 o
   5  15   5        2.34        3.53      1.61 o
   6  15   5        1.52        2.73      2.06 o
  -1  16   5        0.94        2.78      2.51 o
   0  16   5        0.41       -0.72      2.29 o
   1  16   5        0.26       -2.24      2.24 o
   2  16   5        2.10        0.24      1.75 o
   3  16   5        1.64       -0.78      2.51 o
   4  16   5        2.65        1.90      2.67 o
  -2 -13   6        0.01       -2.38      2.38 o
  -1 -13   6        0.63       -2.60      2.60 o
   0 -13   6        0.32       -0.29      2.40 o
  -4 -12   6        7.28        6.05      2.69 o
  -3 -12   6       11.33       13.00      3.11 o
  -2 -12   6        2.29        1.84      2.67 o
  -1 -12   6        8.04       15.15      3.41 o
   0 -12   6        2.29       -0.47      2.46 o
   1 -12   6        2.01        1.31      1.61 o
   2 -12   6        1.32        3.79      2.40 o
   3 -12   6        3.98        3.68      2.51 o
  -6 -11   6       33.38       34.91      2.76 o
  -5 -11   6       10.90       13.98      2.87 o
  -4 -11   6        2.70        4.26      1.55 o
  -3 -11   6        1.48        0.27      1.26 o
  -2 -11   6       11.75       10.78      1.54 o
  -1 -11   6       59.98       70.32      3.91 o
   0 -11   6        0.72        2.11      1.51 o
   1 -11   6       14.32       12.99      1.95 o
   2 -11   6        1.12        0.13      1.44 o
   3 -11   6       13.95       13.95      1.99 o
   4 -11   6        3.79        3.52      2.08 o
   5 -11   6        0.24       -1.01      2.11 o
  -7 -10   6        1.57        1.93      1.53 o
  -6 -10   6        4.82        4.25      2.72 o
  -5 -10   6       20.53       23.46      2.22 o
  -4 -10   6       41.16       51.64      3.07 o
  -3 -10   6       15.44       17.81      1.97 o
  -2 -10   6        0.33        1.31      1.06 o
  -1 -10   6        0.07       -0.85      0.85 o
   0 -10   6       13.89       13.33      1.49 o
   1 -10   6        3.64        3.29      1.36 o
   2 -10   6       11.62       10.92      1.73 o
   3 -10   6       26.90       28.95      2.31 o
   4 -10   6        7.67        9.58      1.68 o
   5 -10   6        3.73        2.29      1.97 o
   6 -10   6        8.49       10.33      2.17 o
  -8  -9   6        3.40        2.77      1.30 o
  -7  -9   6        1.83        1.81      1.28 o
  -6  -9   6        0.01        0.22      0.97 o
  -5  -9   6        2.21        1.39      1.24 o
  -4  -9   6        7.94        6.95      1.43 o
  -3  -9   6        0.01       -0.33      1.08 o
  -2  -9   6       39.20       46.01      2.09 o
  -1  -9   6       35.05       38.37      2.75 o
   0  -9   6        6.44        3.89      0.92 o
   1  -9   6        7.87        8.02      1.43 o
   2  -9   6       17.63       20.47      1.85 o
   3  -9   6        3.28        1.14      1.31 o
   4  -9   6        9.09       10.51      1.66 o
   5  -9   6       25.04       28.60      2.11 o
   6  -9   6       11.52       12.42      3.17 o
  -9  -8   6        2.30        2.78      2.31 o
  -8  -8   6        1.83        1.71      1.12 o
  -7  -8   6        9.53        6.24      1.13 o
  -6  -8   6        9.39        9.65      1.45 o
  -5  -8   6        8.63        7.05      1.31 o
  -4  -8   6        0.14       -0.37      1.00 o
  -3  -8   6       34.76       28.53      1.67 o
  -2  -8   6       55.58       59.93      2.03 o
  -1  -8   6        7.31        5.98      0.89 o
   0  -8   6       27.80       25.94      1.35 o
   1  -8   6        0.15       -0.54      0.62 o
   2  -8   6        0.22        0.21      0.92 o
   3  -8   6        7.72        7.11      1.23 o
   4  -8   6        0.10        0.01      0.97 o
   5  -8   6        0.82       -0.54      0.96 o
   6  -8   6        0.33       -0.92      0.92 o
   7  -8   6        7.17        8.67      2.11 o
  -9  -7   6        1.69        1.05      2.11 o
  -8  -7   6        4.12        2.60      0.85 o
  -7  -7   6       19.40       21.90      1.97 o
  -6  -7   6        3.87        3.93      1.01 o
  -5  -7   6        0.05       -0.19      0.82 o
  -4  -7   6       36.69       39.76      2.25 o
  -3  -7   6        0.01       -0.36      0.65 o
  -2  -7   6        1.17        0.49      0.68 o
  -1  -7   6      222.40      206.57      4.09 o
   0  -7   6      399.17      359.92      6.23 o
   1  -7   6        0.48        0.99      0.74 o
   2  -7   6       11.42       12.00      0.91 o
   3  -7   6       59.96       55.82      2.53 o
   4  -7   6        6.09        4.40      1.19 o
   5  -7   6        3.55        4.25      1.04 o
   6  -7   6        0.90        0.62      0.86 o
   7  -7   6        0.03       -0.38      1.30 o
   8  -7   6        0.05        0.22      1.48 o
 -10  -6   6        0.33        3.81      2.40 o
  -9  -6   6        7.80       10.40      2.78 o
  -8  -6   6        1.28        1.43      0.73 o
  -7  -6   6       15.76       15.78      1.29 o
  -6  -6   6       69.48       69.88      2.40 o
  -5  -6   6       54.82       47.23      2.18 o
  -4  -6   6       21.33       13.20      1.35 o
  -3  -6   6       69.70       64.76      1.92 o
  -2  -6   6       24.58       29.52      1.33 o
  -1  -6   6      198.30      172.65      3.48 o
   0  -6   6      154.73      152.70      3.23 o
   1  -6   6        1.80       -0.59      0.59 o
   2  -6   6       25.16       18.57      1.07 o
   3  -6   6       51.22       49.70      1.78 o
   4  -6   6       87.83       82.33      2.99 o
   5  -6   6       13.09       11.43      1.22 o
   6  -6   6        1.27        0.12      0.99 o
   7  -6   6        0.09       -1.05      1.05 o
   8  -6   6        3.53        3.88      1.59 o
   9  -6   6        7.84        8.74      2.04 o
 -10  -5   6        0.13        2.71      2.40 o
  -9  -5   6        7.32        5.37      1.54 o
  -8  -5   6       11.07       12.87      1.87 o
  -7  -5   6      111.24      109.60      2.60 o
  -6  -5   6        6.07        5.46      0.82 o
  -5  -5   6        0.11       -0.40      0.59 o
  -4  -5   6      127.28      129.00      3.16 o
  -3  -5   6       54.32       37.88      1.25 o
  -2  -5   6       48.94       36.22      1.35 o
  -1  -5   6       75.89       66.86      1.83 o
   0  -5   6       33.64       32.47      1.28 o
   1  -5   6      928.41      917.79     13.67 o
   2  -5   6      162.58      166.49      3.23 o
   3  -5   6      734.79      724.27      9.23 o
   4  -5   6        0.03       -0.14      0.44 o
   5  -5   6       26.20       22.45      1.28 o
   6  -5   6        0.96        0.87      0.65 o
   7  -5   6        0.43       -0.45      1.03 o
   8  -5   6        0.30       -0.87      1.08 o
   9  -5   6        5.44        6.43      1.82 o
 -10  -4   6        0.77       -0.13      1.93 o
  -9  -4   6        0.97        0.84      1.04 o
  -8  -4   6        2.62        1.46      0.86 o
  -7  -4   6       65.34       69.99      2.25 o
  -6  -4   6       49.78       43.11      1.74 o
  -5  -4   6       33.99       29.62      1.44 o
  -4  -4   6      129.47       98.07      2.01 o
  -3  -4   6      183.83      211.13      3.82 o
  -2  -4   6      437.94      425.89      6.03 o
  -1  -4   6       17.42       13.79      0.72 o
   0  -4   6       76.33       80.85      1.93 o
   1  -4   6      190.11      178.38      3.17 o
   2  -4   6       34.16       29.63      0.92 o
   3  -4   6        0.67        0.77      0.56 o
   4  -4   6       31.04       28.61      0.88 o
   5  -4   6      283.23      268.48      5.18 o
   6  -4   6        0.05       -0.23      0.52 o
   7  -4   6        9.55        7.39      1.12 o
   8  -4   6        9.43       11.20      1.97 o
   9  -4   6        2.06        1.17      1.30 o
  10  -4   6        1.49        2.62      1.32 o
 -11  -3   6        5.53        7.87      3.00 o
 -10  -3   6        0.01       -0.56      0.90 o
  -9  -3   6        1.55        1.52      1.71 o
  -8  -3   6        8.46        9.13      1.37 o
  -7  -3   6       99.44       97.08      2.62 o
  -6  -3   6       77.02       87.17      2.36 o
  -5  -3   6       23.10       15.04      1.26 o
  -4  -3   6       12.84        7.89      0.55 o
  -3  -3   6       51.25       46.77      1.23 o
  -2  -3   6        2.39        4.97      0.43 o
  -1  -3   6       13.66       17.45      0.94 o
   0  -3   6      129.56      143.99      2.42 o
   1  -3   6        0.03        0.33      0.36 o
   2  -3   6      386.68      359.50      4.74 o
   3  -3   6      668.73      646.70      7.38 o
   4  -3   6       53.55       61.91      1.15 o
   5  -3   6       41.00       37.49      1.17 o
   6  -3   6      118.30      104.54      4.62 o
   7  -3   6       35.09       31.57      1.86 o
   8  -3   6        2.83        4.32      1.21 o
   9  -3   6        0.39       -0.49      0.84 o
  10  -3   6        0.90       -0.41      1.18 o
  11  -3   6        0.01        0.34      1.21 o
 -11  -2   6        2.07        0.58      2.20 o
 -10  -2   6        9.97       14.04      1.60 o
  -9  -2   6       22.47       23.08      1.89 o
  -8  -2   6        5.17        4.34      1.48 o
  -7  -2   6        4.28        5.94      1.11 o
  -6  -2   6       93.17       84.65      2.37 o
  -5  -2   6      133.41      150.72      2.86 o
  -4  -2   6       22.39       14.96      0.70 o
  -3  -2   6       20.11       30.47      0.87 o
  -2  -2   6       18.14       15.32      0.79 o
  -1  -2   6      136.69      137.88      2.30 o
   0  -2   6        4.22        5.88      0.42 o
   1  -2   6        5.00        8.05      0.42 o
   2  -2   6      328.25      351.06      3.50 o
   3  -2   6        3.20        3.68      0.28 o
   4  -2   6      472.87      476.62      5.52 o
   5  -2   6      447.91      447.64      6.20 o
   6  -2   6       76.53       79.49      3.07 o
   7  -2   6       12.18        9.76      1.23 o
   8  -2   6       17.33       20.20      1.31 o
   9  -2   6       11.34       12.51      1.15 o
  10  -2   6        1.47        0.80      0.87 o
  11  -2   6        4.17        2.64      2.62 o
 -11  -1   6        1.10        1.68      2.53 o
 -10  -1   6        0.05       -0.32      0.98 o
  -9  -1   6       29.76       30.97      2.03 o
  -8  -1   6        0.33       -0.59      0.89 o
  -7  -1   6      141.68      149.12      5.24 o
  -6  -1   6       20.42       18.79      0.78 o
  -5  -1   6       24.76       23.20      1.03 o
  -4  -1   6        7.36        0.97      0.27 o
  -3  -1   6      412.64      447.76      6.36 o
  -2  -1   6      204.71      208.55      3.58 o
  -1  -1   6      138.36      157.86      2.29 o
   0  -1   6        5.42        4.21      0.37 o
   1  -1   6      686.58      733.00      9.60 o
   2  -1   6      201.91      240.39      2.76 o
   3  -1   6      146.28      150.23      2.70 o
   4  -1   6       42.66       45.78      0.94 o
   5  -1   6        8.82       11.57      0.49 o
   6  -1   6      246.61      219.76      4.71 o
   7  -1   6      126.00      117.58      3.02 o
   8  -1   6        4.26        2.43      0.77 o
   9  -1   6       10.13       10.14      1.62 o
  10  -1   6        6.54        5.65      1.05 o
  11  -1   6        4.28        5.92      2.91 o
  12  -1   6        0.12        1.79      2.80 o
 -11   0   6        7.30        6.32      2.94 o
 -10   0   6        6.77        7.52      1.30 o
  -9   0   6       23.82       23.98      1.80 o
  -8   0   6       39.01       35.98      2.00 o
  -7   0   6       58.32       63.09      2.51 o
  -6   0   6       11.35        7.86      1.45 o
  -5   0   6      776.56      831.03     10.94 o
  -4   0   6       86.80       80.11      1.27 o
  -3   0   6       73.58       70.81      1.18 o
  -2   0   6       90.72      137.41      1.77 o
  -1   0   6      148.68      143.72      1.80 o
   0   0   6        3.05        3.75      0.29 o
   1   0   6     1868.00     2244.20     23.91 o
   2   0   6      443.24      442.22      4.75 o
   3   0   6        1.23        0.27      0.22 o
   4   0   6       71.73      100.95      1.35 o
   5   0   6      238.98      244.89      3.02 o
   6   0   6      651.03      637.68      9.83 o
   7   0   6       29.00       27.15      1.46 o
   8   0   6        2.52        2.29      0.67 o
   9   0   6      130.61      126.56      9.03 o
  10   0   6        8.09        8.68      1.46 o
  11   0   6        0.61       -0.04      2.42 o
  12   0   6        2.51        5.45      3.25 o
 -11   1   6        0.61        1.60      1.11 o
 -10   1   6        4.88        5.67      1.19 o
  -9   1   6       19.35       23.12      2.01 o
  -8   1   6        0.23        0.60      0.84 o
  -7   1   6       96.01       98.09      3.23 o
  -6   1   6       42.20       36.68      1.84 o
  -5   1   6      497.88      535.59      7.21 o
  -4   1   6       78.22       77.14      1.16 o
  -3   1   6      378.01      449.91      5.66 o
  -2   1   6       47.86       50.48      0.83 o
  -1   1   6       37.46       32.52      0.62 o
   0   1   6      172.87      181.86      2.30 o
   1   1   6       14.59       19.17      0.96 o
   2   1   6       49.39       55.91      0.84 o
   3   1   6     1188.33     1395.11     14.03 o
   4   1   6      195.58      186.76      2.04 o
   5   1   6      122.45      124.58      1.81 o
   6   1   6      548.14      493.81      7.72 o
   7   1   6        2.70        3.20      1.02 o
   8   1   6       54.79       55.73      1.87 o
   9   1   6       36.22       35.75      1.90 o
  10   1   6       13.19       13.28      1.32 o
  11   1   6       31.38       36.91      4.75 o
  12   1   6        5.77       10.20      3.61 o
 -11   2   6        7.41       14.77      3.50 o
 -10   2   6        1.07        2.11      0.99 o
  -9   2   6       19.89       21.95      1.67 o
  -8   2   6       28.47       27.44      1.80 o
  -7   2   6       19.71       28.16      1.69 o
  -6   2   6       20.03       18.91      1.80 o
  -5   2   6      676.30      623.02      7.66 o
  -4   2   6      158.31      154.20      1.92 o
  -3   2   6       33.62       38.04      0.82 o
  -2   2   6      184.62      161.52      2.00 o
  -1   2   6      805.70      795.04      7.77 o
   0   2   6      267.08      257.46      2.73 o
   1   2   6     1057.76     1142.04     11.58 o
   2   2   6       29.31       34.97      0.64 o
   3   2   6      544.46      601.95      5.98 o
   4   2   6      274.59      282.31      2.95 o
   5   2   6        0.01       -0.16      0.20 o
   6   2   6       22.88       21.67      0.87 o
   7   2   6      280.72      266.99      5.42 o
   8   2   6        0.00       -0.23      0.55 o
   9   2   6       31.96       33.38      1.83 o
  10   2   6        0.27        3.22      1.00 o
  11   2   6       17.04       20.42      1.72 o
  12   2   6        1.27        6.66      3.36 o
 -10   3   6        0.19       -0.95      0.95 o
  -9   3   6        8.42       10.67      1.31 o
  -8   3   6        3.16        3.11      0.97 o
  -7   3   6       53.29       49.06      2.16 o
  -6   3   6       32.31       31.72      1.48 o
  -5   3   6      133.12      150.59      2.43 o
  -4   3   6        7.00       10.38      0.85 o
  -3   3   6      791.89      824.13      8.64 o
  -2   3   6      261.05      287.20      3.26 o
  -1   3   6     1263.06     1329.92     12.76 o
   0   3   6     1264.60     1331.94     12.82 o
   1   3   6      220.39      206.31      2.24 o
   2   3   6       39.23       32.18      0.68 o
   4   3   6        5.52        2.00      0.20 o
   5   3   6      139.19      140.38      2.16 o
   6   3   6        7.51        5.18      0.52 o
   7   3   6       97.18      106.30      2.66 o
   8   3   6        7.62        7.96      1.20 o
   9   3   6        1.73        1.11      0.88 o
  10   3   6        0.30       -0.44      1.74 o
  11   3   6       18.71       21.14      1.82 o
  12   3   6       13.54       14.54      4.17 o
 -10   4   6        1.07        2.71      1.21 o
  -9   4   6        0.43        0.90      0.96 o
  -8   4   6        0.75       -0.71      0.72 o
  -7   4   6       29.13       30.91      1.55 o
  -6   4   6        0.68       -0.20      0.60 o
  -5   4   6      173.99      136.66      2.28 o
  -4   4   6      160.55      162.95      2.04 o
  -3   4   6      592.64      632.07      6.90 o
  -2   4   6        0.09        0.29      0.26 o
  -1   4   6      153.98      178.35      2.23 o
   0   4   6       21.01       22.19      0.62 o
   1   4   6      111.66      125.43      2.02 o
   2   4   6        9.86        9.11      0.40 o
   3   4   6      150.34      168.48      2.46 o
   4   4   6       84.83       96.30      1.46 o
   5   4   6        8.14        7.16      0.36 o
   6   4   6      124.41      110.94      1.66 o
   7   4   6      130.35      137.62      3.17 o
   8   4   6        1.12        0.05      0.81 o
   9   4   6       42.11       44.11      2.26 o
  10   4   6        0.05       -0.88      0.88 o
  11   4   6        4.27        1.88      1.19 o
  12   4   6        1.73       -1.82      2.94 o
 -10   5   6        4.86        6.83      1.48 o
  -9   5   6        0.03        0.18      1.08 o
  -8   5   6        0.34        0.18      0.88 o
  -7   5   6       14.99       12.65      1.02 o
  -6   5   6        1.18        1.95      0.90 o
  -5   5   6      323.74      329.87      4.81 o
  -4   5   6       20.10       22.25      0.62 o
  -3   5   6      121.95      113.45      1.62 o
  -2   5   6       23.24       28.62      0.64 o
  -1   5   6      396.69      485.25      5.62 o
   0   5   6     3390.03     3412.95     36.50 o
   1   5   6     1004.76      981.08     10.16 o
   2   5   6        0.01        0.06      0.27 o
   3   5   6        6.52        7.05      0.38 o
   4   5   6       99.76      102.36      1.41 o
   5   5   6       59.86       60.98      0.98 o
   6   5   6       47.02       52.42      1.19 o
   7   5   6       32.05       23.98      1.28 o
   8   5   6        0.11       -0.26      0.65 o
   9   5   6        0.42       -0.68      1.32 o
  10   5   6       21.80       25.18      2.01 o
  11   5   6        3.16        1.32      1.24 o
  12   5   6        3.24        2.04      3.65 o
  -9   6   6        0.21       -0.25      1.14 o
  -8   6   6        1.18       -0.54      1.10 o
  -7   6   6       33.93       36.24      2.75 o
  -6   6   6       41.16       41.58      3.02 o
  -5   6   6       10.87        8.87      0.94 o
  -4   6   6        0.40        0.61      0.43 o
  -3   6   6      404.13      398.18      5.64 o
  -2   6   6        0.30        0.31      0.35 o
  -1   6   6      765.21      842.28      9.09 o
   0   6   6      736.22      754.18      8.55 o
   1   6   6     1300.95     1421.69     16.80 o
   2   6   6        1.30        0.21      0.37 o
   3   6   6      113.53      114.81      1.56 o
   4   6   6      143.75      151.56      2.09 o
   5   6   6       19.75       15.22      0.51 o
   6   6   6      149.47      137.13      2.75 o
   7   6   6        9.21       10.99      0.58 o
   8   6   6       48.15       48.70      1.93 o
   9   6   6        3.50        3.84      1.54 o
  10   6   6        0.49        0.19      1.71 o
  11   6   6        9.82        9.78      1.69 o
  12   6   6        5.74        7.17      4.26 o
  -9   7   6        0.12        0.56      1.30 o
  -8   7   6        7.04        6.23      1.50 o
  -7   7   6        3.39        2.61      0.90 o
  -6   7   6       67.35       67.02      2.36 o
  -5   7   6       46.46       47.56      1.27 o
  -4   7   6       66.25       64.36      1.54 o
  -3   7   6       66.88       70.16      1.37 o
  -2   7   6      114.29      107.95      1.74 o
  -1   7   6      145.24      144.10      2.13 o
   0   7   6       29.53       26.41      0.88 o
   1   7   6      111.24      116.53      1.93 o
   2   7   6       10.73       12.53      0.66 o
   3   7   6        0.20       -0.31      0.31 o
   4   7   6       15.70       14.13      0.53 o
   5   7   6      165.41      187.25      2.57 o
   6   7   6       55.89       54.30      1.59 o
   7   7   6        2.53        2.90      0.73 o
   8   7   6      134.22      124.78      7.07 o
   9   7   6        3.35        3.05      1.59 o
  10   7   6        7.25        7.43      2.29 o
  11   7   6        7.79       13.32      1.87 o
  12   7   6        2.30        3.18      4.01 o
  -8   8   6       14.62       14.92      2.04 o
  -7   8   6        3.21        1.30      1.30 o
  -6   8   6        0.04        0.72      0.80 o
  -5   8   6        0.03        0.13      0.56 o
  -4   8   6        0.46       -0.15      0.53 o
  -3   8   6        7.00        8.40      0.79 o
  -2   8   6       46.80       29.83      1.05 o
  -1   8   6      161.58      158.16      2.54 o
   0   8   6       54.51       60.51      1.37 o
   1   8   6      208.83      206.15      3.08 o
   2   8   6       58.98       48.74      1.49 o
   3   8   6       15.05       21.29      0.83 o
   4   8   6       21.43       17.62      0.68 o
   5   8   6       37.64       36.03      1.33 o
   6   8   6       40.46       46.65      1.48 o
   7   8   6       33.43       36.41      1.65 o
   8   8   6        8.31        8.34      0.72 o
   9   8   6        7.83        8.83      1.51 o
  10   8   6       34.61       38.31      2.70 o
  11   8   6        0.52        0.03      1.53 o
  12   8   6        8.47        5.27      4.28 o
  -8   9   6       18.18       19.38      2.38 o
  -7   9   6        4.68        4.57      1.68 o
  -6   9   6       18.42       13.99      1.38 o
  -5   9   6       27.13       25.91      1.42 o
  -4   9   6       27.76       22.26      1.15 o
  -3   9   6        1.52        1.16      0.63 o
  -2   9   6       27.62       35.01      1.13 o
  -1   9   6       77.48       95.19      1.88 o
   0   9   6      139.71      125.64      2.25 o
   1   9   6      348.84      362.23      5.46 o
   2   9   6      117.01      116.89      2.35 o
   3   9   6        0.49       -0.48      0.48 o
   4   9   6        4.39        3.17      0.61 o
   5   9   6        0.25        0.12      0.75 o
   6   9   6       57.48       58.03      4.43 o
   7   9   6       24.01       23.60      1.49 o
   8   9   6        1.48        0.23      0.75 o
   9   9   6        6.00        5.11      1.48 o
  10   9   6        5.56        6.29      1.71 o
  11   9   6        1.28       -1.23      3.23 o
  12   9   6        1.08       -2.40      3.68 o
  -7  10   6        8.03        7.62      1.95 o
  -6  10   6        1.26       -0.74      0.74 o
  -5  10   6       11.42       10.26      1.00 o
  -4  10   6        0.22        0.61      0.69 o
  -3  10   6       23.47       23.50      1.24 o
  -2  10   6        0.00       -0.29      0.63 o
  -1  10   6       24.72       26.08      1.03 o
   0  10   6       13.72       16.51      0.83 o
   1  10   6      116.13      127.45      2.58 o
   2  10   6       14.60       11.03      0.82 o
   3  10   6      165.61      180.24      3.03 o
   4  10   6       42.13       42.16      1.37 o
   5  10   6        1.26       -0.07      1.00 o
   6  10   6       32.73       35.64      1.59 o
   7  10   6       14.86       13.55      1.30 o
   8  10   6       14.24       15.01      1.26 o
   9  10   6        0.00       -1.40      1.40 o
  10  10   6        4.89        7.84      3.63 o
  11  10   6        9.78       15.04      4.37 o
  -6  11   6        0.02       -0.31      0.83 o
  -5  11   6       23.19       27.08      1.84 o
  -4  11   6       11.39       12.13      1.21 o
  -3  11   6        7.85        5.90      1.36 o
  -2  11   6        0.64       -0.69      0.69 o
  -1  11   6       47.38       50.84      1.69 o
   0  11   6       23.02       24.26      2.49 o
   1  11   6        3.75        2.31      0.69 o
   2  11   6        0.18       -0.48      0.53 o
   3  11   6       12.16        8.36      0.92 o
   4  11   6        0.80       -1.00      1.00 o
   5  11   6       63.57       62.69      2.50 o
   6  11   6        1.78        1.22      0.83 o
   7  11   6        0.00       -0.20      0.98 o
   8  11   6        1.11        2.39      1.02 o
   9  11   6        5.93        6.44      0.99 o
  10  11   6        0.37        2.71      3.34 o
  11  11   6        0.07        3.54      3.79 o
  -6  12   6        1.45        3.70      1.17 o
  -5  12   6        6.06        3.71      1.23 o
  -4  12   6        0.00        0.32      1.06 o
  -3  12   6        0.59       -0.83      0.83 o
  -2  12   6        1.19        0.64      0.92 o
  -1  12   6        3.41        4.47      1.18 o
   0  12   6       23.57       26.78      1.27 o
   1  12   6       90.37      103.30      3.20 o
   2  12   6       88.01       84.06      2.81 o
   3  12   6        9.29        6.98      0.83 o
   4  12   6        3.08        1.28      1.04 o
   5  12   6      105.41      106.68      3.59 o
   6  12   6        5.77        6.08      1.01 o
   7  12   6       17.60       15.90      1.26 o
   8  12   6        1.01        0.68      1.06 o
   9  12   6        0.05        1.07      1.13 o
  10  12   6        1.45        2.44      3.50 o
  -6  13   6        1.47        2.55      1.23 o
  -5  13   6        6.06        5.04      1.79 o
  -4  13   6        1.58        0.75      1.45 o
  -3  13   6       11.23        9.01      1.78 o
  -2  13   6        0.23       -1.08      1.08 o
  -1  13   6        3.81        2.95      1.40 o
   0  13   6        1.14        1.02      1.18 o
   1  13   6        0.42        1.18      0.85 o
   2  13   6        6.02        6.54      1.05 o
   3  13   6        2.64        2.25      1.10 o
   4  13   6       24.60       18.04      1.95 o
   5  13   6        9.90        9.49      1.58 o
   6  13   6       35.38       29.50      2.21 o
   7  13   6        9.37        9.09      1.24 o
   8  13   6        1.37        2.94      1.73 o
   9  13   6       14.40       15.69      2.02 o
  -4  14   6        5.70        5.62      2.06 o
  -3  14   6        0.94        0.18      1.21 o
  -2  14   6       10.42        9.87      1.73 o
  -1  14   6        0.00       -1.01      1.59 o
   0  14   6        4.73        6.72      1.59 o
   1  14   6        6.90        7.24      1.31 o
   2  14   6        0.04        0.58      1.13 o
   3  14   6        0.38       -0.39      1.67 o
   4  14   6       14.27       14.58      1.92 o
   5  14   6        2.70        2.47      1.42 o
   6  14   6        3.67        4.64      1.48 o
   7  14   6        1.34       -0.34      1.19 o
   8  14   6        0.65        2.82      1.93 o
  -3  15   6        1.39        4.77      2.38 o
  -2  15   6       11.00        7.66      2.53 o
  -1  15   6        1.23        0.70      1.47 o
   0  15   6        0.00        0.53      1.39 o
   1  15   6        2.95        4.55      2.46 o
   2  15   6        0.25       -1.38      1.38 o
   3  15   6       12.68       11.07      2.98 o
   4  15   6        3.00        1.81      1.54 o
   5  15   6        1.91        0.44      1.73 o
   6  15   6        0.02        1.03      1.93 o
  -1  16   6        0.30       -0.20      2.31 o
   0  16   6        0.82        6.30      2.73 o
   1  16   6        6.02        1.77      2.53 o
   2  16   6        0.12        1.50      1.77 o
   3  16   6        0.07        0.43      2.33 o
   4  16   6        0.33       -0.56      2.22 o
  -3 -12   7        0.04        1.57      2.60 o
  -2 -12   7        2.80        3.65      2.64 o
  -1 -12   7       27.11       37.58      4.53 o
   0 -12   7        0.11        0.22      2.31 o
   1 -12   7        3.02        3.00      2.55 o
  -5 -11   7        0.47       -0.76      2.02 o
  -4 -11   7        0.72        0.73      1.54 o
  -3 -11   7        0.90        1.98      1.42 o
  -2 -11   7        0.32        1.03      2.11 o
  -1 -11   7       11.47       12.18      2.23 o
   0 -11   7       15.69       19.37      2.26 o
   1 -11   7       23.34       31.16      2.57 o
   2 -11   7        4.19        5.15      1.70 o
   3 -11   7        0.87        3.68      2.22 o
   4 -11   7       17.40       27.18      3.29 o
  -6 -10   7       10.72        8.65      1.86 o
  -5 -10   7       42.54       50.87      3.16 o
  -4 -10   7        6.61        3.85      1.58 o
  -3 -10   7        0.03       -1.18      1.18 o
  -2 -10   7        1.34        1.53      1.15 o
  -1 -10   7       40.27       49.69      3.28 o
   0 -10   7        0.82        2.37      2.15 o
   1 -10   7        0.27       -0.07      1.24 o
   2 -10   7       22.30       29.96      3.45 o
   3 -10   7       34.42       43.14      2.88 o
   4 -10   7        2.34        1.53      1.37 o
   5 -10   7       11.37       11.27      2.53 o
   6 -10   7        0.02       -0.83      1.90 o
  -7  -9   7        4.05        4.54      1.58 o
  -6  -9   7        0.20       -0.70      1.02 o
  -5  -9   7        0.99        0.08      1.24 o
  -4  -9   7       15.15       14.89      1.87 o
  -3  -9   7       13.19       15.39      2.18 o
  -2  -9   7       36.64       39.44      2.18 o
  -1  -9   7       16.79       16.29      1.31 o
   0  -9   7        0.62        0.59      0.98 o
   1  -9   7       10.77       10.61      1.65 o
   2  -9   7       13.26       13.27      1.72 o
   3  -9   7        0.79        0.26      1.16 o
   4  -9   7       12.93       13.45      2.12 o
   5  -9   7       19.30       23.66      2.04 o
   6  -9   7        0.01       -1.61      1.61 o
  -8  -8   7        6.97        7.37      1.55 o
  -7  -8   7        0.09       -1.11      1.11 o
  -6  -8   7        0.04       -0.91      0.91 o
  -5  -8   7        0.08       -0.39      1.02 o
  -4  -8   7        1.59       -0.03      1.09 o
  -3  -8   7        9.27       10.87      3.36 o
  -2  -8   7        1.28        0.38      0.76 o
  -1  -8   7       17.80       16.16      1.22 o
   0  -8   7       72.97       74.68      2.30 o
   1  -8   7        0.06       -0.44      0.78 o
   2  -8   7       29.76       32.90      2.81 o
   3  -8   7       11.92       13.16      1.60 o
   4  -8   7        4.29        2.02      1.14 o
   5  -8   7        0.42        1.63      1.14 o
   6  -8   7       12.17       14.22      1.58 o
  -9  -7   7        1.68        2.73      2.51 o
  -8  -7   7        8.99        5.43      1.19 o
  -7  -7   7        2.51        1.25      0.92 o
  -6  -7   7       39.60       45.33      2.21 o
  -5  -7   7        1.02       -0.75      0.81 o
  -4  -7   7        1.38       -0.26      0.97 o
  -3  -7   7        7.41        6.68      1.09 o
  -2  -7   7        7.91       10.57      1.00 o
  -1  -7   7        0.88        0.19      0.68 o
   0  -7   7       12.56       14.77      1.11 o
   1  -7   7        2.54        3.23      0.76 o
   2  -7   7        2.67        1.75      1.02 o
   3  -7   7       11.44        9.49      1.34 o
   4  -7   7       29.50       31.31      2.03 o
   5  -7   7        7.28        6.23      1.23 o
   6  -7   7        1.07        0.83      1.10 o
   7  -7   7        1.84        0.87      1.52 o
  -9  -6   7        2.49        5.02      2.51 o
  -8  -6   7        0.84        0.69      0.78 o
  -7  -6   7        1.64       -0.60      0.85 o
  -6  -6   7       37.18       37.61      1.88 o
  -5  -6   7       31.75       29.36      1.64 o
  -4  -6   7       32.51       34.63      2.52 o
  -3  -6   7      116.03      100.16      2.51 o
  -2  -6   7       45.77       47.78      1.92 o
  -1  -6   7      216.91      199.12      3.96 o
   0  -6   7       59.09       50.02      1.79 o
   1  -6   7      223.86      228.21      4.34 o
   2  -6   7        4.99        1.85      0.64 o
   3  -6   7       19.92       20.59      1.59 o
   4  -6   7        2.47        2.53      0.94 o
   5  -6   7       10.39        9.82      2.01 o
   6  -6   7        2.47        1.82      0.91 o
   7  -6   7        0.81        1.01      1.32 o
   8  -6   7        0.42       -0.99      1.34 o
 -10  -5   7        0.00        2.26      2.38 o
  -9  -5   7        1.32        1.21      2.15 o
  -8  -5   7        4.59        5.35      0.66 o
  -7  -5   7       15.78       18.38      1.18 o
  -6  -5   7        7.76        8.21      0.94 o
  -5  -5   7       19.32       16.17      1.06 o
  -4  -5   7       32.07       38.01      1.68 o
  -3  -5   7      206.21      214.58      3.61 o
  -2  -5   7       66.44       66.53      1.68 o
  -1  -5   7       26.90       21.72      1.11 o
   0  -5   7      248.08      215.70      4.09 o
   1  -5   7      847.38      816.99     12.38 o
   2  -5   7      202.85      192.50      4.14 o
   3  -5   7       24.13       15.16      1.17 o
   4  -5   7       11.92        6.91      1.09 o
   5  -5   7       68.89       64.26      2.49 o
   6  -5   7        6.23        6.21      0.96 o
   7  -5   7        4.06        2.42      1.32 o
   8  -5   7       21.37       16.74      2.17 o
   9  -5   7        3.71        3.05      1.66 o
 -10  -4   7        9.64       15.08      3.25 o
  -9  -4   7        6.67        4.74      1.15 o
  -8  -4   7        6.53        6.55      1.36 o
  -7  -4   7       11.26       10.67      1.04 o
  -6  -4   7       19.23       24.95      1.89 o
  -5  -4   7        0.36       -0.06      0.68 o
  -4  -4   7       68.71       68.10      2.20 o
  -3  -4   7       59.05       54.45      1.66 o
  -2  -4   7       75.62       82.63      1.82 o
  -1  -4   7      268.43      257.92      4.04 o
   0  -4   7       19.50       23.82      0.99 o
   1  -4   7      472.80      449.27      6.48 o
   2  -4   7        0.40        0.46      0.45 o
   3  -4   7      433.12      407.56      5.38 o
   4  -4   7      198.75      188.79      4.16 o
   5  -4   7       23.31       15.47      1.04 o
   6  -4   7       16.06       17.55      1.63 o
   7  -4   7       28.14       29.72      1.93 o
   8  -4   7        0.88        1.64      1.05 o
   9  -4   7        1.41        2.29      1.52 o
  10  -4   7        0.38        0.40      1.41 o
 -10  -3   7        0.05       -0.16      2.17 o
  -9  -3   7       10.38       12.65      1.63 o
  -8  -3   7        2.86        3.47      1.37 o
  -7  -3   7        1.45        1.95      1.08 o
  -6  -3   7       64.22       54.58      1.90 o
  -5  -3   7      118.39      132.70      3.24 o
  -4  -3   7       63.88       61.92      1.53 o
  -3  -3   7      159.16      154.25      3.01 o
  -2  -3   7        7.80        8.07      0.66 o
  -1  -3   7      356.52      363.73      5.30 o
   0  -3   7      375.27      367.96      4.84 o
   1  -3   7      979.18      941.26     10.62 o
   2  -3   7       61.25       69.90      1.37 o
   3  -3   7     1127.69     1105.27     12.39 o
   4  -3   7       94.37       75.72      2.15 o
   5  -3   7      218.24      192.09      3.53 o
   6  -3   7        4.46        6.69      0.55 o
   7  -3   7        0.98        2.04      0.87 o
   8  -3   7       12.63       15.10      1.47 o
   9  -3   7       46.28       53.57      5.17 o
  10  -3   7        0.34       -0.78      1.46 o
 -10  -2   7        0.01       -0.54      1.11 o
  -9  -2   7       13.50       12.36      1.61 o
  -8  -2   7        3.84        1.88      1.05 o
  -7  -2   7        0.26        1.10      0.94 o
  -6  -2   7        7.68        8.91      0.84 o
  -5  -2   7        1.96        2.35      0.63 o
  -4  -2   7       53.44       42.40      1.11 o
  -3  -2   7       31.40       36.08      1.10 o
  -2  -2   7       69.10       87.88      1.64 o
  -1  -2   7       73.76       71.38      1.52 o
   0  -2   7        1.01        0.17      0.29 o
   1  -2   7      256.93      243.11      3.66 o
   2  -2   7      117.15      136.48      1.83 o
   3  -2   7      206.43      209.22      2.94 o
   4  -2   7       94.17       91.66      1.89 o
   5  -2   7       28.49       29.45      1.47 o
   6  -2   7        3.33        3.45      0.51 o
   7  -2   7       95.43       87.89      3.13 o
   8  -2   7        7.53        6.96      1.11 o
   9  -2   7        5.00        7.79      2.26 o
  10  -2   7        4.12        7.26      1.28 o
  11  -2   7       10.28       11.96      2.36 o
 -10  -1   7        0.04       -1.00      1.00 o
  -9  -1   7        9.30       13.95      1.55 o
  -8  -1   7       52.43       47.49      2.42 o
  -7  -1   7       31.89       32.52      1.99 o
  -6  -1   7        0.84        1.18      0.45 o
  -5  -1   7       27.37       32.69      1.87 o
  -4  -1   7       12.96       18.59      0.66 o
  -3  -1   7      103.11      131.28      2.08 o
  -2  -1   7       38.29       53.79      1.16 o
  -1  -1   7      504.87      537.53      7.34 o
   0  -1   7      170.26      198.31      3.07 o
   1  -1   7       21.31       19.67      0.70 o
   2  -1   7      566.16      544.46      6.30 o
   3  -1   7      434.10      420.75      4.35 o
   4  -1   7      123.60      132.50      1.94 o
   5  -1   7        2.19        3.58      0.42 o
   6  -1   7      142.51      147.66      4.49 o
   7  -1   7      192.32      173.16      4.91 o
   8  -1   7       14.32       12.00      1.71 o
   9  -1   7        3.77        2.25      0.96 o
  10  -1   7        1.34       -0.63      2.72 o
  11  -1   7        0.05       -0.49      1.11 o
  12  -1   7        5.15        6.48      3.47 o
 -11   0   7        0.02        1.66      2.51 o
 -10   0   7        0.50        0.98      1.12 o
  -9   0   7       11.44       12.46      1.49 o
  -8   0   7        9.41        8.04      1.25 o
  -7   0   7        8.27        8.68      1.22 o
  -6   0   7       96.48       88.37      1.83 o
  -5   0   7       18.63       10.18      0.69 o
  -4   0   7      325.74      368.71      9.90 o
  -3   0   7        3.95        6.42      0.69 o
  -2   0   7       67.15       68.67      1.21 o
  -1   0   7       29.46       26.10      0.75 o
   0   0   7       20.05       11.73      0.54 o
   1   0   7       42.17       34.07      0.91 o
   2   0   7       36.35       33.12      1.04 o
   3   0   7       93.38      107.12      1.55 o
   4   0   7       29.73       28.11      0.67 o
   5   0   7       58.43       63.82      1.61 o
   6   0   7       47.77       38.60      1.94 o
   7   0   7        4.38        3.13      1.37 o
   8   0   7       18.96       19.33      2.07 o
   9   0   7       23.45       22.76      1.63 o
  10   0   7        0.41       -0.78      0.78 o
  11   0   7        3.72        3.98      1.11 o
  12   0   7        2.48        7.75      3.34 o
 -10   1   7        7.72       10.34      2.48 o
  -9   1   7        2.70        3.98      1.17 o
  -8   1   7       12.35        8.98      1.30 o
  -7   1   7       11.95       15.16      1.39 o
  -6   1   7       37.94       34.21      1.87 o
  -5   1   7      169.62      145.44      2.79 o
  -4   1   7      363.76      351.13      4.68 o
  -3   1   7        0.34        0.00      0.30 o
  -2   1   7       59.92       71.37      1.42 o
  -1   1   7      238.74      304.44      3.47 o
   0   1   7      222.06      260.54      3.46 o
   1   1   7        4.16        9.62      0.39 o
   2   1   7      533.68      595.13      6.23 o
   3   1   7      684.70      680.55      8.59 o
   4   1   7      501.46      514.50      7.53 o
   5   1   7      262.26      243.31      3.06 o
   6   1   7      159.31      150.39      4.28 o
   7   1   7      172.38      163.47      4.63 o
   8   1   7       54.51       57.88      2.00 o
   9   1   7        1.75        1.54      1.06 o
  10   1   7        0.00       -1.23      1.23 o
  11   1   7        0.55       -0.43      0.97 o
  12   1   7        0.60        2.69      2.98 o
 -10   2   7        1.55        2.78      1.56 o
  -9   2   7        6.37        6.20      1.24 o
  -8   2   7       15.90       14.26      1.87 o
  -7   2   7       33.61       38.09      4.67 o
  -6   2   7      210.23      212.54      5.59 o
  -5   2   7        5.14        5.14      0.80 o
  -4   2   7        3.86        4.84      0.40 o
  -3   2   7      321.46      309.06      3.53 o
  -2   2   7     1193.98     1267.86     11.63 o
  -1   2   7      884.97      946.87      9.85 o
   0   2   7      601.79      575.40      6.55 o
   1   2   7       45.61       30.40      0.75 o
   2   2   7        5.85        9.81      0.36 o
   3   2   7      275.05      257.40      2.93 o
   4   2   7       15.09       14.79      0.52 o
   5   2   7       12.12        9.93      0.35 o
   6   2   7      125.29      130.22      2.12 o
   7   2   7      283.18      267.37     11.93 o
   8   2   7        0.24        0.21      0.60 o
   9   2   7        1.48        2.40      0.92 o
  10   2   7       86.83       90.70      8.92 o
  11   2   7        0.16        0.17      0.94 o
  12   2   7        4.79        1.97      3.16 o
 -10   3   7        0.00       -0.89      1.03 o
  -9   3   7        3.51        2.05      1.08 o
  -8   3   7        3.28        2.96      1.02 o
  -7   3   7       11.40       10.46      1.54 o
  -6   3   7        6.67        7.29      1.33 o
  -5   3   7       18.58       29.18      0.93 o
  -4   3   7      282.72      280.02      3.24 o
  -3   3   7      370.00      379.04      4.22 o
  -2   3   7       71.06       75.48      1.14 o
  -1   3   7        3.65        1.09      0.29 o
   0   3   7       73.87       64.38      1.17 o
   1   3   7      253.16      296.87      3.57 o
   2   3   7       61.10       67.66      0.94 o
   3   3   7      335.90      305.86      3.06 o
   4   3   7       11.34       11.78      0.41 o
   5   3   7      261.32      239.58      2.76 o
   6   3   7        9.48        8.59      0.42 o
   7   3   7      161.05      176.18      3.84 o
   8   3   7        0.09        0.75      0.91 o
   9   3   7        2.37        1.66      0.97 o
  10   3   7        7.79       10.06      1.78 o
  11   3   7        0.74        1.32      1.29 o
  12   3   7        1.04       -0.65      2.98 o
 -10   4   7        4.39        7.13      1.71 o
  -9   4   7        2.57        3.10      1.31 o
  -8   4   7        9.00        8.84      2.44 o
  -7   4   7        5.51        6.97      0.96 o
  -6   4   7       37.83       45.67      3.36 o
  -5   4   7       25.39       19.12      0.79 o
  -4   4   7      201.38      201.54      2.48 o
  -3   4   7      163.29      152.74      2.38 o
  -2   4   7      611.98      573.92      5.82 o
  -1   4   7       28.54       31.31      0.78 o
   0   4   7      393.45      427.45      5.02 o
   1   4   7     2118.69     2213.45     23.96 o
   2   4   7      415.02      439.29      5.50 o
   3   4   7       17.50       13.72      0.48 o
   4   4   7       19.12       20.87      0.59 o
   5   4   7      108.67      104.18      1.44 o
   6   4   7        2.87        4.73      0.45 o
   7   4   7      150.73      148.97      6.60 o
   8   4   7        0.02        0.22      0.94 o
   9   4   7        5.29        5.85      1.11 o
  10   4   7        0.02       -0.93      0.93 o
  11   4   7        4.66        2.69      2.60 o
  12   4   7        0.01        0.16      3.07 o
  -9   5   7        6.23        4.71      1.39 o
  -8   5   7        0.20       -0.88      0.88 o
  -7   5   7        2.47        3.89      0.80 o
  -6   5   7        0.10       -0.32      0.68 o
  -5   5   7       26.01       27.55      0.94 o
  -4   5   7       92.99       94.28      1.87 o
  -3   5   7       82.78       84.27      1.52 o
  -2   5   7       76.65       87.23      1.63 o
  -1   5   7        0.36       -0.28      0.28 o
   0   5   7       36.47       42.88      1.33 o
   1   5   7       28.69       29.11      1.55 o
   2   5   7        2.74        2.98      0.29 o
   3   5   7      476.99      444.63      5.28 o
   4   5   7       31.22       27.51      0.76 o
   5   5   7      156.10      142.52      1.89 o
   6   5   7      323.16      321.01      5.29 o
   7   5   7      161.49      162.30      4.78 o
   8   5   7        2.85        2.23      0.99 o
   9   5   7       14.28       14.44      1.51 o
  10   5   7        7.49        7.08      1.71 o
  11   5   7        2.99        4.46      1.30 o
  12   5   7        2.49        1.32      1.40 o
  -9   6   7       14.02       12.57      1.88 o
  -8   6   7        0.85        2.69      1.28 o
  -7   6   7        0.77        0.64      0.77 o
  -6   6   7        5.33        4.48      1.34 o
  -5   6   7       29.78       28.25      0.97 o
  -4   6   7      188.23      201.66      3.33 o
  -3   6   7       27.11       19.51      0.69 o
  -2   6   7      319.52      304.24      3.81 o
  -1   6   7      197.89      220.84      2.74 o
   0   6   7      118.56      144.72      2.29 o
   1   6   7      176.06      185.00      2.30 o
   2   6   7       63.92       65.62      1.23 o
   3   6   7        6.05        2.08      0.36 o
   4   6   7        7.10        4.89      0.49 o
   5   6   7       93.06       89.89      1.55 o
   6   6   7       33.61       30.84      0.98 o
   7   6   7        1.96        0.33      0.41 o
   8   6   7       18.05       17.55      1.61 o
   9   6   7        0.97        1.21      1.96 o
  10   6   7        1.28        1.23      1.16 o
  11   6   7        0.51       -1.16      1.16 o
  12   6   7        0.61       -3.23      3.43 o
  -9   7   7        1.80        0.65      1.34 o
  -8   7   7       11.00        9.77      1.73 o
  -7   7   7        2.76        2.82      1.28 o
  -6   7   7       37.28       33.77      1.74 o
  -5   7   7       34.01       37.06      1.37 o
  -4   7   7       51.39       44.44      1.49 o
  -3   7   7      105.16      113.49      2.00 o
  -2   7   7       22.35       24.44      0.82 o
  -1   7   7       52.10       51.35      1.22 o
   0   7   7      537.03      529.38      6.74 o
   1   7   7        1.73        1.90      0.65 o
   2   7   7       28.38       25.09      0.64 o
   3   7   7       36.61       44.77      0.84 o
   4   7   7      108.01      105.33      1.75 o
   5   7   7       25.19       24.26      0.68 o
   6   7   7        5.00        8.72      0.91 o
   7   7   7      127.18      119.63      2.78 o
   8   7   7       19.55       21.58      1.89 o
   9   7   7       15.41       17.36      1.81 o
  10   7   7        4.45        3.03      2.43 o
  11   7   7        3.72        5.08      1.55 o
  12   7   7        0.04        1.28      4.06 o
  -8   8   7        0.32       -0.16      1.32 o
  -7   8   7        1.81       -0.18      1.21 o
  -6   8   7       34.80       37.60      2.79 o
  -5   8   7       24.42       24.88      1.22 o
  -4   8   7       24.05       23.26      1.16 o
  -3   8   7        5.68        4.10      0.68 o
  -2   8   7        1.10       -0.39      0.39 o
  -1   8   7       27.17       25.58      0.96 o
   0   8   7      118.73      119.76      2.11 o
   1   8   7       74.14       85.88      1.67 o
   2   8   7       62.93       62.63      1.52 o
   3   8   7       15.85       12.51      0.67 o
   4   8   7        2.98        5.52      0.43 o
   5   8   7        0.26        1.26      0.49 o
   6   8   7       19.42       18.25      2.01 o
   7   8   7        8.98        8.77      0.97 o
   8   8   7        2.63        1.52      0.50 o
   9   8   7       31.06       25.19      2.19 o
  10   8   7        0.08       -1.22      1.31 o
  11   8   7        6.43        7.19      1.82 o
  12   8   7        8.86       12.46      4.68 o
  -7   9   7        7.31       11.50      2.04 o
  -6   9   7        0.87       -0.64      0.64 o
  -5   9   7        0.84       -0.61      0.61 o
  -4   9   7       33.59       31.58      1.49 o
  -3   9   7       12.52       11.29      0.94 o
  -2   9   7        1.51        0.48      0.47 o
  -1   9   7       14.31       13.08      0.74 o
   0   9   7      245.92      242.98      3.62 o
   1   9   7       15.85       12.60      0.87 o
   2   9   7        1.34        0.28      0.54 o
   3   9   7        5.70        7.90      0.67 o
   4   9   7      307.68      331.12      4.03 o
   5   9   7        2.97        0.24      0.57 o
   6   9   7        0.45       -0.42      0.74 o
   7   9   7       28.89       24.04      1.51 o
   8   9   7        6.18        7.16      1.81 o
   9   9   7        0.65        0.15      1.77 o
  10   9   7        1.63        1.73      2.66 o
  11   9   7        3.20        4.30      3.61 o
  -7  10   7        0.10       -1.30      1.30 o
  -6  10   7        3.34        2.94      0.92 o
  -5  10   7       11.30       11.89      1.16 o
  -4  10   7        9.37       10.42      0.99 o
  -3  10   7        1.98        0.72      0.71 o
  -2  10   7      145.50      142.96      3.22 o
  -1  10   7       31.22       26.48      1.10 o
   0  10   7       17.76       13.85      0.82 o
   1  10   7        2.69        0.47      0.63 o
   2  10   7       50.10       40.39      1.39 o
   3  10   7       39.43       33.03      1.44 o
   4  10   7       10.44        9.57      1.00 o
   5  10   7        0.68       -0.48      0.65 o
   6  10   7       10.75       11.92      1.59 o
   7  10   7        0.00       -0.24      1.07 o
   8  10   7        0.11       -0.79      0.81 o
   9  10   7        8.46        8.59      1.84 o
  10  10   7        0.14        1.66      3.29 o
  11  10   7        1.04       -1.75      3.34 o
  -6  11   7        1.01       -0.84      0.84 o
  -5  11   7        2.74        2.72      1.08 o
  -4  11   7        4.15        2.93      0.98 o
  -3  11   7        6.85        9.11      1.01 o
  -2  11   7       30.83       26.55      1.78 o
  -1  11   7        2.03        1.19      0.69 o
   0  11   7      164.57      169.78      2.96 o
   1  11   7       49.39       53.89      1.97 o
   2  11   7        6.03        5.47      0.72 o
   3  11   7       13.20       12.26      0.87 o
   4  11   7       69.73       71.50      2.07 o
   5  11   7       43.92       44.61      1.67 o
   6  11   7        0.04       -0.65      0.72 o
   7  11   7       28.72       27.61      2.70 o
   8  11   7        5.52        4.38      1.08 o
   9  11   7        1.56        0.23      0.86 o
  10  11   7        0.40        0.52      3.18 o
  11  11   7        0.30        5.51      4.08 o
  -6  12   7       11.26       13.38      1.55 o
  -5  12   7       16.86       20.75      1.77 o
  -4  12   7        4.87        6.68      1.37 o
  -3  12   7        1.04        0.37      0.88 o
  -2  12   7       15.38       12.43      1.33 o
  -1  12   7       11.60        9.34      1.20 o
   0  12   7       10.44        7.31      1.09 o
   1  12   7       61.65       68.66      2.42 o
   2  12   7       13.01       13.60      0.98 o
   3  12   7        0.17        0.11      0.66 o
   4  12   7        1.29       -0.22      0.96 o
   5  12   7       26.77       30.91      3.18 o
   6  12   7        6.97        7.27      1.07 o
   7  12   7        8.46        7.74      1.32 o
   8  12   7        2.93        2.04      1.10 o
   9  12   7       27.32       32.13      4.31 o
  10  12   7        1.80        6.72      3.76 o
  -6  13   7       22.54       26.44      2.29 o
  -5  13   7        0.61       -0.90      1.52 o
  -4  13   7        4.48        4.17      2.20 o
  -3  13   7        7.85        9.62      1.56 o
  -2  13   7        5.84        5.99      1.88 o
  -1  13   7        1.81        0.55      1.22 o
   0  13   7        4.31        2.99      1.29 o
   1  13   7       13.12       12.42      1.15 o
   2  13   7        4.01        4.08      0.90 o
   3  13   7       40.09       44.48      2.02 o
   4  13   7       29.44       23.62      1.76 o
   5  13   7        0.54        0.84      1.07 o
   6  13   7       17.83       16.37      1.54 o
   7  13   7        2.07        2.05      1.20 o
   8  13   7        7.81        9.98      1.76 o
   9  13   7        1.77        2.17      1.37 o
  -4  14   7        2.07        1.61      1.93 o
  -3  14   7        2.66        2.27      1.92 o
  -2  14   7       35.57       33.31      2.44 o
  -1  14   7       17.61       19.86      2.09 o
   0  14   7        0.81       -0.14      1.37 o
   1  14   7        0.12        0.37      1.09 o
   2  14   7        1.92        3.32      1.19 o
   3  14   7       11.62       14.49      1.91 o
   4  14   7        0.90       -1.84      2.73 o
   5  14   7        1.88        1.58      1.38 o
   6  14   7        0.84        0.38      1.06 o
   7  14   7        0.19       -0.61      1.57 o
   8  14   7        0.00        2.49      1.88 o
  -3  15   7        2.93        2.51      2.26 o
  -2  15   7        4.62        3.56      2.29 o
  -1  15   7       18.59       17.46      2.12 o
   0  15   7        3.83        2.96      1.68 o
   1  15   7        0.53        1.68      2.31 o
   2  15   7        0.00       -1.57      1.57 o
   3  15   7        0.11        0.20      1.90 o
   4  15   7       10.83       12.28      2.00 o
   5  15   7        0.40        0.45      3.47 o
   6  15   7        0.83        0.07      1.35 o
  -1  16   7        3.16        4.41      2.64 o
   0  16   7        5.24        6.36      2.76 o
   1  16   7        0.69        2.87      2.60 o
   2  16   7       14.46       21.47      2.55 o
   3  16   7        2.06        1.05      2.35 o
   4  16   7        2.03        3.18      2.46 o
   5  16   7        3.64        3.18      2.38 o
  -2 -12   8        2.26        3.36      2.73 o
  -1 -12   8        0.08        1.73      2.69 o
   0 -12   8        5.19        4.80      2.76 o
  -4 -11   8        9.85        8.81      2.98 o
  -3 -11   8        9.96       10.87      2.98 o
  -2 -11   8        2.27        5.49      2.78 o
  -1 -11   8        5.13        7.60      2.13 o
   0 -11   8       18.33       21.92      3.65 o
   1 -11   8        2.34        3.40      1.72 o
   2 -11   8        0.01       -0.99      2.08 o
   3 -11   8        9.37       17.39      3.14 o
  -5 -10   8        2.28        3.19      1.72 o
  -4 -10   8        0.23       -0.79      1.36 o
  -3 -10   8        2.95        2.22      1.55 o
  -2 -10   8        5.40        4.41      2.44 o
  -1 -10   8        1.07        2.44      1.68 o
   0 -10   8        9.64        8.22      1.79 o
   1 -10   8        3.57        6.28      1.74 o
   2 -10   8       12.98       18.00      2.12 o
   3 -10   8        0.11       -0.30      1.39 o
   4 -10   8        0.80        0.58      1.84 o
  -6  -9   8        0.03       -1.36      1.36 o
  -5  -9   8       13.29       17.84      1.78 o
  -4  -9   8       24.04       31.15      2.44 o
  -3  -9   8        2.15        0.43      1.29 o
  -2  -9   8       31.00       34.83      2.14 o
  -1  -9   8        2.89        4.30      1.04 o
   0  -9   8       29.58       37.02      2.15 o
   1  -9   8        5.64        6.46      1.50 o
   2  -9   8        6.04        5.43      1.47 o
   3  -9   8       10.83       10.65      2.45 o
   4  -9   8       17.25       19.49      2.04 o
   5  -9   8        0.55        2.60      2.02 o
   6  -9   8        0.31       -1.05      1.77 o
  -7  -8   8        1.01        0.92      1.31 o
  -6  -8   8       15.05       19.64      1.69 o
  -5  -8   8        1.94        0.38      1.14 o
  -4  -8   8        1.48       -0.14      1.50 o
  -3  -8   8        0.02        1.23      1.19 o
  -2  -8   8       12.00       18.19      1.56 o
  -1  -8   8       10.54       10.57      1.15 o
   0  -8   8       32.04       30.85      1.55 o
   1  -8   8       32.09       33.36      2.30 o
   2  -8   8        4.13        5.81      1.39 o
   3  -8   8       22.61       27.60      2.11 o
   4  -8   8        1.12        0.74      1.57 o
   5  -8   8        0.20       -0.24      1.15 o
   6  -8   8       24.84       32.78      3.03 o
   7  -8   8       11.18       12.62      1.37 o
  -8  -7   8        0.01       -0.57      1.05 o
  -7  -7   8        3.99        2.66      1.05 o
  -6  -7   8        3.46        4.44      1.11 o
  -5  -7   8        5.17        3.64      1.04 o
  -4  -7   8        3.35        3.57      1.28 o
  -3  -7   8       83.81       72.16      6.04 o
  -2  -7   8       51.63       55.17      2.00 o
  -1  -7   8        0.01       -0.19      0.67 o
   0  -7   8       18.68       18.39      1.20 o
   1  -7   8        2.66        2.62      0.79 o
   2  -7   8        8.15       10.08      1.36 o
   3  -7   8       58.18       65.58      2.98 o
   4  -7   8        7.90        8.25      1.59 o
   5  -7   8       19.91       18.09      1.70 o
   6  -7   8        0.20       -0.65      0.98 o
   7  -7   8        2.84        2.37      0.84 o
  -9  -6   8        4.94        6.63      2.82 o
  -8  -6   8        2.44        4.75      2.10 o
  -7  -6   8        0.25       -0.58      0.87 o
  -6  -6   8        0.89        0.94      0.94 o
  -5  -6   8        9.23       10.09      1.21 o
  -4  -6   8        9.49        7.31      1.29 o
  -3  -6   8        0.41       -0.75      0.75 o
  -2  -6   8        0.17        0.51      0.69 o
  -1  -6   8       69.52       65.10      2.03 o
   0  -6   8       54.13       48.32      1.78 o
   1  -6   8       67.63       64.91      2.13 o
   2  -6   8       54.17       58.57      2.47 o
   3  -6   8       12.89       12.57      2.42 o
   4  -6   8        2.26        2.99      1.02 o
   5  -6   8       46.89       51.13      2.46 o
   6  -6   8       35.68       32.62      1.99 o
   7  -6   8        1.20       -0.31      1.37 o
   8  -6   8        0.81        0.83      1.52 o
  -9  -5   8        1.18        2.11      2.33 o
  -8  -5   8        0.50       -0.13      0.64 o
  -7  -5   8        5.13        5.50      1.50 o
  -6  -5   8       11.37       11.85      1.09 o
  -5  -5   8        0.57       -0.14      0.68 o
  -4  -5   8        2.28        3.46      0.82 o
  -3  -5   8       83.89      101.18      2.27 o
  -2  -5   8       48.45       51.18      1.57 o
  -1  -5   8      216.22      204.43      4.04 o
   0  -5   8       15.63       10.81      0.99 o
   1  -5   8       32.17       25.32      1.08 o
   2  -5   8       10.43        9.45      0.85 o
   3  -5   8       31.23       28.56      1.83 o
   4  -5   8       38.62       32.05      1.93 o
   5  -5   8        6.19        9.86      2.05 o
   6  -5   8        3.20        2.79      0.96 o
   7  -5   8       28.13       27.85      2.67 o
   8  -5   8        0.45        0.83      1.50 o
  -9  -4   8       10.13       13.00      2.91 o
  -8  -4   8        0.09       -0.57      0.84 o
  -7  -4   8        2.85        3.36      0.93 o
  -6  -4   8       31.38       26.83      1.54 o
  -5  -4   8       26.53       32.07      1.64 o
  -4  -4   8       66.46       54.45      2.06 o
  -3  -4   8       22.56       18.33      1.06 o
  -2  -4   8        3.01        2.64      0.58 o
  -1  -4   8      269.11      275.10      4.35 o
   0  -4   8      395.24      383.34      5.48 o
   1  -4   8      160.31      145.64      2.42 o
   2  -4   8        0.02       -0.47      0.47 o
   3  -4   8      169.97      161.39      4.09 o
   4  -4   8        8.09       11.28      0.97 o
   5  -4   8        6.62        7.19      1.14 o
   6  -4   8        8.64       10.53      0.97 o
   7  -4   8        0.01       -0.13      1.21 o
   8  -4   8        0.08       -0.22      1.17 o
   9  -4   8       74.04       87.33      4.64 o
 -10  -3   8        0.39        3.34      2.64 o
  -9  -3   8        0.01       -1.14      1.14 o
  -8  -3   8        7.62        5.05      1.73 o
  -7  -3   8       36.63       44.35      1.93 o
  -6  -3   8        0.67        2.28      0.80 o
  -5  -3   8       70.98       59.02      2.07 o
  -4  -3   8       38.92       28.77      1.48 o
  -3  -3   8        3.50        5.58      0.72 o
  -2  -3   8       59.41       46.41      1.48 o
  -1  -3   8       99.31      100.66      2.32 o
   0  -3   8      258.52      261.02      4.10 o
   1  -3   8      139.97      120.74      1.92 o
   2  -3   8       11.25       14.31      0.68 o
   3  -3   8        0.05       -0.50      0.50 o
   4  -3   8      150.14      133.26      3.27 o
   5  -3   8        2.88        2.41      1.18 o
   6  -3   8        0.22       -0.36      0.55 o
   7  -3   8       33.28       33.65      2.04 o
   8  -3   8       36.84       42.03      5.18 o
   9  -3   8        1.91        2.01      1.25 o
  10  -3   8        1.05        1.01      1.39 o
 -10  -2   8        0.38        2.91      2.29 o
  -9  -2   8       24.15       29.12      2.22 o
  -8  -2   8       12.44       11.34      1.53 o
  -7  -2   8       23.88       28.96      1.34 o
  -6  -2   8       20.18       21.28      1.43 o
  -5  -2   8       17.38       19.48      1.19 o
  -4  -2   8       49.47       51.32      1.85 o
  -3  -2   8      165.61      135.27      2.50 o
  -2  -2   8       17.25       14.98      0.83 o
  -1  -2   8        7.15        6.04      0.70 o
   0  -2   8       33.12       29.38      1.13 o
   1  -2   8      525.83      523.20      7.25 o
   2  -2   8      126.01      123.85      1.76 o
   3  -2   8       80.76       90.52      1.50 o
   4  -2   8        0.21        1.45      0.40 o
   5  -2   8      223.93      184.64      3.46 o
   6  -2   8        2.97        2.19      0.47 o
   7  -2   8        0.00        0.11      1.66 o
   8  -2   8        0.29        0.16      1.10 o
   9  -2   8       39.98       42.47      3.94 o
  10  -2   8        5.52        6.95      1.40 o
  11  -2   8        1.44        1.68      2.91 o
 -10  -1   8        5.64       10.06      3.07 o
  -9  -1   8        2.64        2.61      1.20 o
  -8  -1   8        0.59       -0.31      0.98 o
  -7  -1   8       75.33       72.78      3.00 o
  -6  -1   8       24.80       19.16      1.14 o
  -5  -1   8       25.95       15.54      1.03 o
  -4  -1   8      546.83      565.84      9.40 o
  -3  -1   8      567.80      559.00      7.19 o
  -2  -1   8       19.28       16.05      0.67 o
  -1  -1   8        0.21        0.22      0.34 o
   0  -1   8        6.15        4.67      0.46 o
   1  -1   8       48.61       52.74      1.24 o
   2  -1   8      204.06      196.50      2.64 o
   3  -1   8       12.06       16.46      0.57 o
   4  -1   8      123.91      113.02      2.76 o
   5  -1   8       29.16       18.44      0.92 o
   6  -1   8       68.78       60.22      1.48 o
   7  -1   8       12.90       12.18      2.36 o
   8  -1   8        4.28        6.91      1.08 o
   9  -1   8        4.73        5.43      1.93 o
  10  -1   8        1.68        0.87      1.06 o
  11  -1   8       11.24       12.57      2.23 o
  12  -1   8        6.53        5.62      3.38 o
 -10   0   8       10.93       13.85      3.18 o
  -9   0   8        0.55        0.17      1.07 o
  -8   0   8        3.49        1.97      1.11 o
  -7   0   8      111.47      117.07      3.93 o
  -6   0   8        4.75        1.73      0.52 o
  -5   0   8       15.29        7.10      1.01 o
  -4   0   8        9.85        9.52      0.73 o
  -3   0   8       16.68       17.72      0.71 o
  -2   0   8      178.65      205.25      2.81 o
  -1   0   8        2.38        1.08      0.36 o
   0   0   8       20.91       27.99      0.90 o
   1   0   8       16.56       28.22      0.87 o
   2   0   8       47.60       38.00      1.15 o
   3   0   8      252.70      258.95      3.06 o
   4   0   8       13.25        8.60      0.43 o
   5   0   8        1.39        1.64      0.42 o
   6   0   8      131.12      126.94      2.42 o
   7   0   8       20.64       17.88      1.47 o
   8   0   8        0.05       -0.41      0.77 o
   9   0   8        3.74        4.01      1.06 o
  10   0   8        1.14        1.64      1.00 o
  11   0   8        0.01        4.08      2.71 o
  12   0   8        1.18       -0.87      2.80 o
 -10   1   8       20.47       22.32      2.00 o
  -9   1   8        1.24        2.14      1.29 o
  -8   1   8        0.53        1.50      1.09 o
  -7   1   8       42.14       44.37      2.38 o
  -6   1   8       95.02      105.18      2.14 o
  -5   1   8       66.23       64.49      2.07 o
  -4   1   8       38.52       42.92      1.08 o
  -3   1   8      293.09      257.40      3.77 o
  -2   1   8      329.16      347.56      4.01 o
  -1   1   8        9.12       10.56      0.46 o
   0   1   8      563.69      585.45      7.25 o
   1   1   8        9.72       14.99      0.74 o
   2   1   8      442.94      450.72      5.23 o
   3   1   8       13.54       16.59      0.45 o
   4   1   8      450.17      441.54      5.52 o
   5   1   8       17.30       15.99      0.52 o
   6   1   8       12.29        6.88      0.58 o
   7   1   8        5.85        4.31      1.23 o
   8   1   8        9.57        7.06      1.14 o
   9   1   8        0.46       -0.64      0.78 o
  10   1   8        5.64        7.31      1.39 o
  11   1   8        0.67       -0.76      0.99 o
  12   1   8        4.61        5.27      3.29 o
 -10   2   8        1.08        1.17      2.60 o
  -9   2   8        3.38        5.46      2.30 o
  -8   2   8       57.60       59.86      3.26 o
  -7   2   8       28.14       27.27      1.99 o
  -6   2   8       46.46       38.57      1.12 o
  -5   2   8       53.90       64.65      1.52 o
  -4   2   8      131.99      139.50      2.29 o
  -3   2   8      201.16      192.74      2.84 o
  -2   2   8       30.82       41.86      0.84 o
  -1   2   8        8.60       10.24      0.45 o
   0   2   8      228.42      226.97      2.91 o
   1   2   8        0.37        0.16      0.29 o
   2   2   8       74.43       61.45      1.09 o
   3   2   8      215.08      219.09      2.47 o
   4   2   8      121.42      145.21      1.76 o
   5   2   8       57.52       58.40      0.84 o
   6   2   8      335.05      302.24      4.95 o
   7   2   8       23.75       19.84      3.69 o
   8   2   8      113.68      112.39      3.75 o
   9   2   8        0.47       -0.33      0.87 o
  10   2   8        2.93        3.36      1.51 o
  11   2   8        0.55        1.23      1.01 o
  12   2   8        0.60       -1.75      2.76 o
 -10   3   8        4.42        4.01      2.85 o
  -9   3   8        0.32       -0.49      1.03 o
  -8   3   8       15.60       15.46      1.86 o
  -7   3   8        2.94        2.64      1.52 o
  -6   3   8      126.45      136.42      2.76 o
  -5   3   8       93.27       79.32      1.69 o
  -4   3   8       11.02       13.09      0.71 o
  -3   3   8      674.83      665.16     10.01 o
  -2   3   8      159.76      154.52      2.06 o
  -1   3   8      289.09      319.04      3.47 o
   0   3   8       48.28       35.62      0.82 o
   1   3   8      349.15      367.31      4.37 o
   2   3   8     1147.36     1218.49     12.54 o
   3   3   8      140.44      177.83      2.04 o
   4   3   8        0.90        2.92      0.27 o
   5   3   8        8.92        7.65      0.39 o
   6   3   8      209.45      203.05      3.13 o
   7   3   8        8.47        9.06      1.55 o
   8   3   8       31.12       29.53      3.39 o
   9   3   8        2.70        2.50      0.98 o
  10   3   8        1.14        1.54      1.09 o
  11   3   8        0.78        1.82      1.14 o
  12   3   8        1.70        2.11      3.09 o
 -10   4   8        4.99        6.70      3.18 o
  -9   4   8        8.77       11.76      1.57 o
  -8   4   8        3.36        2.22      1.07 o
  -7   4   8       21.89       18.85      1.37 o
  -6   4   8        0.78        1.62      0.84 o
  -5   4   8        2.39        3.99      0.60 o
  -4   4   8      108.38      102.53      2.02 o
  -3   4   8        2.78        3.22      0.51 o
  -2   4   8      180.82      175.33      2.94 o
  -1   4   8      462.77      480.86      5.31 o
   0   4   8       11.30       11.61      0.65 o
   1   4   8       13.80       14.02      0.57 o
   2   4   8       94.57       84.42      1.38 o
   3   4   8      829.11      839.12      9.36 o
   4   4   8      541.26      577.63      7.06 o
   5   4   8       38.75       39.31      0.85 o
   6   4   8      394.28      383.99      5.53 o
   7   4   8        0.71        0.34      0.68 o
   8   4   8       67.57       64.87      3.27 o
   9   4   8        0.12       -0.90      0.90 o
  10   4   8       30.60       37.62      3.62 o
  11   4   8        0.13       -0.57      1.11 o
  12   4   8        0.09       -2.53      2.53 o
  -9   5   8       18.97       19.14      1.84 o
  -8   5   8        1.46        0.22      1.98 o
  -7   5   8        0.26       -0.79      0.89 o
  -6   5   8        4.10        4.81      1.03 o
  -5   5   8      144.04      134.64      2.45 o
  -4   5   8        8.57        9.93      0.69 o
  -3   5   8      380.06      395.28      4.82 o
  -2   5   8        4.78        3.23      0.41 o
  -1   5   8       48.39       48.54      0.98 o
   0   5   8       49.08       36.35      0.86 o
   1   5   8      228.74      271.97      3.72 o
   2   5   8       17.57       18.21      1.02 o
   3   5   8      118.39      102.94      1.77 o
   4   5   8        6.30        2.23      0.45 o
   5   5   8      251.80      249.88      3.28 o
   6   5   8        0.53       -0.37      0.46 o
   7   5   8        5.99        5.42      0.50 o
   8   5   8        0.23        0.17      0.90 o
   9   5   8        1.57        3.23      1.13 o
  10   5   8        0.38        0.11      1.33 o
  11   5   8        0.19       -1.14      1.14 o
  12   5   8        3.50        2.02      3.11 o
  -9   6   8        0.22        0.69      1.41 o
  -8   6   8       25.22       23.96      2.26 o
  -7   6   8       13.70       18.82      2.02 o
  -6   6   8       64.19       55.89      1.95 o
  -5   6   8        0.00        0.14      0.53 o
  -4   6   8       45.34       44.45      1.49 o
  -3   6   8      310.59      333.86      4.54 o
  -2   6   8        1.36        1.19      0.43 o
  -1   6   8      313.33      284.10      5.99 o
   0   6   8       12.17        9.08      0.63 o
   1   6   8       89.73      107.11      1.92 o
   2   6   8       13.49       18.50      0.70 o
   3   6   8       93.72       93.97      2.48 o
   4   6   8        0.18       -0.31      0.31 o
   5   6   8       49.19       41.71      1.46 o
   6   6   8      136.79      144.01      2.59 o
   7   6   8      208.34      199.41      4.37 o
   8   6   8       20.95       20.99      1.74 o
   9   6   8       20.67       20.45      1.82 o
  10   6   8        0.59       -0.82      1.68 o
  11   6   8        7.66        8.81      1.61 o
  12   6   8        4.27        5.22      3.90 o
  -8   7   8        4.01        4.55      1.48 o
  -7   7   8        9.44        7.98      1.59 o
  -6   7   8       47.49       41.95      1.60 o
  -5   7   8       36.59       38.70      1.47 o
  -4   7   8        0.28        0.40      0.57 o
  -3   7   8       59.82       52.46      1.77 o
  -2   7   8       29.01       32.15      1.08 o
  -1   7   8      138.85      134.39      2.08 o
   0   7   8      203.17      231.54      3.12 o
   1   7   8       89.26       83.84      1.49 o
   2   7   8      284.63      295.61      4.03 o
   3   7   8        1.20        0.19      0.43 o
   4   7   8       41.48       32.70      1.14 o
   5   7   8       36.73       33.02      1.20 o
   6   7   8       17.12       18.71      1.02 o
   7   7   8        6.88        6.84      1.32 o
   8   7   8        6.40        8.32      1.46 o
   9   7   8       21.68       19.56      3.60 o
  10   7   8        8.51        6.45      2.36 o
  11   7   8        0.02       -1.30      1.30 o
  12   7   8        2.53        3.23      4.01 o
  -8   8   8        1.78        0.45      1.41 o
  -7   8   8        1.28        2.64      1.48 o
  -6   8   8        3.41        3.95      0.69 o
  -5   8   8       35.87       42.12      1.78 o
  -4   8   8      143.44      128.54      2.92 o
  -3   8   8        9.36        6.78      0.80 o
  -2   8   8       14.30       13.88      0.68 o
  -1   8   8      231.65      234.84      3.23 o
   0   8   8      661.28      677.14      7.93 o
   1   8   8      220.31      207.65      2.90 o
   2   8   8        3.91        6.87      0.71 o
   3   8   8       26.16       28.37      1.36 o
   4   8   8        3.41        3.80      0.54 o
   5   8   8       33.15       30.36      1.38 o
   6   8   8       20.21       21.11      1.70 o
   7   8   8        0.57       -0.09      0.67 o
   8   8   8        8.63       11.80      0.98 o
   9   8   8        4.93        3.86      1.48 o
  10   8   8       32.37       40.03      2.89 o
  11   8   8        0.16       -1.12      3.41 o
  12   8   8        0.26        2.29      3.88 o
  -7   9   8        0.01       -0.31      1.37 o
  -6   9   8       32.60       31.28      1.59 o
  -5   9   8       17.34       19.58      1.82 o
  -4   9   8       31.54       33.31      1.51 o
  -3   9   8       14.48       10.85      0.95 o
  -2   9   8      165.26      161.69      3.41 o
  -1   9   8      213.88      199.05      3.16 o
   0   9   8       75.95       74.16      1.64 o
   1   9   8      298.42      318.59      4.49 o
   2   9   8       17.74       14.84      0.79 o
   3   9   8      119.09      119.67      2.07 o
   4   9   8       52.57       48.84      1.40 o
   5   9   8       33.75       32.81      1.48 o
   6   9   8        8.52        7.69      0.93 o
   7   9   8        4.32        5.97      0.90 o
   8   9   8       17.47       21.07      2.00 o
   9   9   8        6.10       10.44      1.74 o
  10   9   8        3.66        3.10      1.62 o
  11   9   8        0.01        0.43      3.56 o
  -6  10   8       13.67       10.89      1.10 o
  -5  10   8       22.28       23.22      1.68 o
  -4  10   8       13.47       13.05      1.20 o
  -3  10   8       14.91       16.92      1.17 o
  -2  10   8       60.98       60.59      2.48 o
  -1  10   8        1.38        0.37      0.56 o
   0  10   8       82.53       84.20      1.84 o
   1  10   8       84.27       88.78      1.87 o
   2  10   8       23.47       18.64      1.01 o
   3  10   8        0.72        0.04      0.52 o
   4  10   8       25.22       22.75      1.05 o
   5  10   8      208.73      216.13      5.58 o
   6  10   8        3.23        4.40      0.94 o
   7  10   8       38.68       39.80      2.13 o
   8  10   8       25.30       27.66      2.59 o
   9  10   8        9.79        9.35      1.87 o
  10  10   8        4.41        6.12      3.52 o
  11  10   8        0.36        0.52      3.36 o
  -6  11   8       23.44       26.84      2.05 o
  -5  11   8        8.60        7.56      1.29 o
  -4  11   8        8.81        7.75      1.15 o
  -3  11   8        2.94        2.25      1.00 o
  -2  11   8       72.07       71.98      2.25 o
  -1  11   8      150.49      148.90      3.40 o
   0  11   8        2.63        0.62      0.64 o
   1  11   8        8.47       12.97      0.96 o
   2  11   8       19.23       20.54      1.09 o
   3  11   8        7.76        9.20      0.80 o
   4  11   8       12.29       13.50      1.02 o
   5  11   8        0.90        1.82      0.83 o
   6  11   8       24.70       26.05      1.87 o
   7  11   8       48.97       53.73      3.73 o
   8  11   8        1.32        1.05      1.47 o
   9  11   8       31.42       38.85      2.63 o
  10  11   8        8.52       12.48      4.15 o
  11  11   8        0.00        0.78      3.59 o
  -6  12   8        6.67        9.55      1.43 o
  -5  12   8       12.07       12.34      1.60 o
  -4  12   8       14.65       16.45      1.72 o
  -3  12   8        0.44        0.51      0.90 o
  -2  12   8       25.32       32.17      2.19 o
  -1  12   8        6.05        7.56      1.76 o
   0  12   8       33.67       34.26      1.65 o
   1  12   8       90.58       82.05      2.19 o
   2  12   8        3.83        0.87      0.67 o
   3  12   8       14.78       17.78      1.05 o
   4  12   8        5.19        4.95      1.00 o
   5  12   8        8.50        8.14      1.09 o
   6  12   8       14.46       13.64      2.81 o
   7  12   8        0.17       -0.77      1.04 o
   8  12   8        6.01        6.27      1.30 o
   9  12   8        5.28        6.14      1.42 o
  10  12   8        2.32        2.91      3.70 o
  -6  13   8        2.33        2.71      1.28 o
  -5  13   8        4.47        2.87      1.73 o
  -4  13   8        8.29       12.13      1.67 o
  -3  13   8        1.33        2.13      1.32 o
  -2  13   8       43.89       47.94      2.35 o
  -1  13   8        3.90        4.27      1.08 o
   0  13   8       23.52       27.70      2.15 o
   1  13   8        3.65        4.54      0.98 o
   2  13   8       25.78       29.52      1.44 o
   3  13   8       16.94       17.61      1.39 o
   4  13   8        4.35        4.32      1.21 o
   5  13   8        1.46        1.59      0.90 o
   6  13   8        7.16        6.13      1.12 o
   7  13   8        3.97        2.35      2.47 o
   8  13   8        0.11        0.62      1.55 o
   9  13   8        0.42       -0.05      1.34 o
  10  13   8        7.07       12.30      4.32 o
  -4  14   8        2.50        2.35      1.90 o
  -3  14   8        2.48        4.89      2.15 o
  -2  14   8        8.56       10.94      3.70 o
  -1  14   8        1.75        0.03      1.70 o
   0  14   8       18.90       17.30      4.04 o
   1  14   8        3.34        1.89      1.13 o
   2  14   8        5.12        5.19      1.56 o
   3  14   8        1.15        2.30      1.37 o
   4  14   8       24.72       26.20      2.27 o
   5  14   8        6.27        8.40      1.38 o
   6  14   8        1.33        0.91      1.05 o
   7  14   8        0.58        0.99      1.68 o
   8  14   8        0.49        1.52      1.82 o
  -2  15   8        0.37       -0.69      2.02 o
  -1  15   8        8.07       12.16      1.94 o
   0  15   8       22.42       22.81      2.33 o
   1  15   8        0.92        1.59      2.40 o
   2  15   8       19.05       22.34      3.52 o
   3  15   8        0.05        0.11      1.88 o
   4  15   8        1.15        0.54      1.57 o
   5  15   8       15.44       18.86      1.82 o
   6  15   8        4.27        3.06      1.45 o
  -1  16   8       12.61       15.15      3.25 o
   0  16   8        1.40        1.97      2.42 o
   1  16   8        1.65        4.50      2.55 o
   2  16   8       10.19       13.35      2.26 o
   3  16   8        0.90        5.60      2.58 o
   4  16   8        3.24        2.53      2.26 o
   5  16   8        1.75        3.45      2.54 o
   3  17   8        3.71        5.22      2.64 o
  -3 -11   9        6.31        6.81      2.78 o
  -2 -11   9        6.81        6.25      2.94 o
  -1 -11   9        1.42        4.55      2.82 o
   0 -11   9        0.22       -0.38      2.49 o
   1 -11   9        0.09        0.65      2.22 o
  -4 -10   9        5.04        8.63      2.73 o
  -3 -10   9        4.31        1.60      1.51 o
  -2 -10   9        0.04        1.57      2.42 o
  -1 -10   9       18.74       21.92      2.57 o
   0 -10   9       14.83       15.28      3.14 o
   1 -10   9        0.43        1.56      1.58 o
   2 -10   9        0.10        0.52      1.38 o
   3 -10   9        0.93        1.30      2.11 o
  -5  -9   9       24.68       29.12      2.62 o
  -4  -9   9        0.14        2.41      1.53 o
  -3  -9   9        8.19       13.01      1.97 o
  -2  -9   9        1.54        0.20      1.32 o
  -1  -9   9       29.75       29.16      3.45 o
   0  -9   9        0.69        2.57      1.53 o
   1  -9   9        8.00       12.46      1.88 o
   2  -9   9        4.34        3.53      1.49 o
   3  -9   9       12.51       12.99      1.90 o
   4  -9   9        0.25       -1.68      1.68 o
   5  -9   9       14.52       13.27      2.67 o
  -7  -8   9        2.79        3.43      2.53 o
  -6  -8   9        4.67        6.02      1.73 o
  -5  -8   9        5.63        2.84      1.53 o
  -4  -8   9        9.64       10.42      1.76 o
  -3  -8   9        4.20        3.04      1.36 o
  -2  -8   9        1.52        1.28      1.08 o
  -1  -8   9       42.11       52.99      2.15 o
   0  -8   9       10.55       10.60      1.34 o
   1  -8   9       14.15       12.28      1.73 o
   2  -8   9        4.23        4.55      1.41 o
   3  -8   9        2.43        0.70      1.60 o
   4  -8   9        8.13        7.95      1.52 o
   5  -8   9        1.26       -0.18      1.20 o
   6  -8   9       12.25       16.96      2.53 o
   7  -8   9        1.88        2.13      1.41 o
  -7  -7   9        2.45        0.90      1.32 o
  -6  -7   9        9.02        9.27      1.36 o
  -5  -7   9        3.12        6.14      1.27 o
  -4  -7   9       15.91       17.11      2.23 o
  -3  -7   9        0.00       -1.09      1.09 o
  -2  -7   9        0.01        0.28      0.89 o
  -1  -7   9       48.59       54.72      2.06 o
   0  -7   9        0.43        0.45      0.77 o
   1  -7   9        1.19        2.03      0.94 o
   2  -7   9       23.19       22.39      1.96 o
   3  -7   9       39.95       43.83      2.57 o
   4  -7   9        1.67        1.73      1.15 o
   5  -7   9        3.07        2.53      1.26 o
   6  -7   9        0.06       -1.34      1.34 o
   7  -7   9       18.30       22.03      2.04 o
  -8  -6   9        3.93        9.08      2.87 o
  -7  -6   9        3.55        5.52      1.46 o
  -6  -6   9        0.74       -1.01      1.27 o
  -5  -6   9       10.99        7.86      1.24 o
  -4  -6   9       27.51       26.09      2.04 o
  -3  -6   9       16.81        6.91      1.40 o
  -2  -6   9        3.66        2.34      0.83 o
  -1  -6   9        1.37        1.52      0.77 o
   0  -6   9        0.93       -0.69      0.69 o
   1  -6   9        5.47        4.27      0.99 o
   2  -6   9       13.47       13.20      1.79 o
   3  -6   9        6.83        6.35      1.27 o
   4  -6   9       12.32       13.15      1.52 o
   5  -6   9       15.21       17.24      1.64 o
   6  -6   9        0.77       -0.67      1.14 o
   7  -6   9        0.76       -1.41      1.62 o
  -8  -5   9        5.17        3.17      1.05 o
  -7  -5   9        0.36       -0.40      0.78 o
  -6  -5   9        5.34        2.80      0.91 o
  -5  -5   9        2.48        3.11      0.85 o
  -4  -5   9        8.87       11.54      1.10 o
  -3  -5   9        0.17       -0.78      0.78 o
  -2  -5   9        9.15        8.54      1.04 o
  -1  -5   9        3.36        0.01      1.01 o
   0  -5   9       66.82       61.07      1.99 o
   1  -5   9       11.83        8.63      1.06 o
   2  -5   9       12.70       11.77      0.96 o
   3  -5   9       17.55       16.78      1.54 o
   4  -5   9       12.76       17.72      1.65 o
   5  -5   9        0.53        1.26      0.95 o
   6  -5   9       19.90       19.60      1.54 o
   7  -5   9        7.31        8.48      0.98 o
   8  -5   9        0.06       -0.83      1.52 o
  -9  -4   9        0.84        1.08      2.22 o
  -8  -4   9        2.34        0.72      0.60 o
  -7  -4   9       52.06       56.62      2.25 o
  -6  -4   9       10.98       10.10      1.20 o
  -5  -4   9        4.69        6.14      1.01 o
  -4  -4   9       53.90       51.50      2.10 o
  -3  -4   9       11.17       10.01      1.10 o
  -2  -4   9       73.74       79.34      2.03 o
  -1  -4   9       66.59       52.87      1.62 o
   0  -4   9       97.83       93.71      2.16 o
   1  -4   9       67.94       61.39      1.69 o
   2  -4   9        0.41        0.77      0.65 o
   3  -4   9      108.45      109.51      5.23 o
   4  -4   9      145.99      141.56      4.31 o
   5  -4   9       47.09       45.33      3.43 o
   6  -4   9       26.74       32.68      1.88 o
   7  -4   9        3.64        3.51      0.99 o
   8  -4   9       14.30       14.79      2.13 o
   9  -4   9        0.11        0.47      1.64 o
  -9  -3   9        5.75        8.74      2.85 o
  -8  -3   9       26.88       24.27      3.18 o
  -7  -3   9        6.79        7.34      1.05 o
  -6  -3   9        7.20       10.69      1.15 o
  -5  -3   9       60.18       54.42      2.07 o
  -4  -3   9       11.89        7.23      0.97 o
  -3  -3   9       52.64       59.13      1.64 o
  -2  -3   9       93.68       90.90      2.28 o
  -1  -3   9      133.37      118.40      2.68 o
   0  -3   9      359.12      357.19      5.42 o
   1  -3   9       14.44       12.80      0.77 o
   2  -3   9        6.77        4.44      0.76 o
   3  -3   9        1.18       -0.04      0.52 o
   4  -3   9        7.52        6.78      1.63 o
   5  -3   9        4.22        3.87      0.78 o
   6  -3   9       14.18       12.85      1.02 o
   7  -3   9       15.85       19.09      4.19 o
   8  -3   9        0.47        1.67      1.13 o
   9  -3   9       11.99        9.55      2.02 o
  -9  -2   9        0.81        4.93      2.58 o
  -8  -2   9        0.00       -0.24      1.14 o
  -7  -2   9      118.84      114.79      3.48 o
  -6  -2   9      122.38      113.57      3.16 o
  -5  -2   9       51.80       53.38      2.03 o
  -4  -2   9       73.09       75.98      2.36 o
  -3  -2   9      238.59      205.69      3.52 o
  -2  -2   9       28.88       31.34      1.25 o
  -1  -2   9       15.23       12.06      0.85 o
   0  -2   9       25.34       26.93      1.05 o
   1  -2   9      281.24      286.21      4.40 o
   2  -2   9      399.98      367.32      4.57 o
   3  -2   9     1008.02      927.64     11.43 o
   4  -2   9        0.46       -0.28      0.63 o
   5  -2   9       35.42       30.29      1.49 o
   6  -2   9        1.23        0.59      0.61 o
   7  -2   9       11.25       10.54      1.33 o
   8  -2   9       33.61       33.07      2.20 o
   9  -2   9        8.97       12.41      2.31 o
  10  -2   9        3.55        3.95      2.77 o
 -10  -1   9        2.15        0.22      2.55 o
  -9  -1   9        0.41        0.12      1.18 o
  -8  -1   9       13.47       12.36      2.89 o
  -7  -1   9       16.92       16.89      1.10 o
  -6  -1   9        3.23        2.19      0.77 o
  -5  -1   9       10.91        5.42      0.93 o
  -4  -1   9        1.69        0.38      0.63 o
  -3  -1   9        8.35       12.93      0.78 o
  -2  -1   9       80.20       76.61      1.73 o
  -1  -1   9       51.56       47.44      1.30 o
   0  -1   9        7.96        4.32      0.52 o
   1  -1   9        6.51        8.51      0.60 o
   2  -1   9      457.17      430.03      5.24 o
   3  -1   9       62.50       49.28      1.40 o
   4  -1   9        3.23        1.00      0.47 o
   5  -1   9      365.80      331.25      6.76 o
   6  -1   9       10.86       13.99      0.78 o
   7  -1   9        1.98        2.94      1.00 o
   8  -1   9        0.14        0.66      1.10 o
   9  -1   9        0.00        0.33      1.05 o
  10  -1   9       10.20        9.78      1.51 o
  11  -1   9        0.30       -2.44      2.44 o
  12  -1   9       11.25       21.76      4.62 o
 -10   0   9        0.13       -0.27      2.49 o
  -9   0   9        0.18        0.20      1.18 o
  -8   0   9       10.16        8.82      1.51 o
  -7   0   9        0.48        0.23      0.96 o
  -6   0   9       56.33       64.86      2.07 o
  -5   0   9      134.06      116.78      2.97 o
  -4   0   9       28.50       25.55      1.47 o
  -3   0   9      233.38      215.74      5.16 o
  -2   0   9      148.44      159.91      2.52 o
  -1   0   9       30.92       39.90      1.15 o
   0   0   9       41.02       46.31      1.22 o
   1   0   9      109.78      115.41      2.10 o
   2   0   9       16.30       17.29      0.68 o
   3   0   9       87.88       80.82      1.31 o
   4   0   9      234.51      241.96      3.66 o
   5   0   9       19.07       15.35      0.86 o
   6   0   9       22.52       14.91      0.80 o
   7   0   9       28.93       21.67      2.20 o
   8   0   9       13.86       14.67      1.49 o
   9   0   9       15.16       14.61      2.49 o
  10   0   9        1.39        4.47      2.61 o
  11   0   9        1.31        1.97      1.25 o
  12   0   9        2.86        3.36      3.23 o
 -10   1   9        0.19        1.34      2.67 o
  -9   1   9        4.91        6.97      1.45 o
  -8   1   9        1.67        2.37      1.39 o
  -7   1   9        4.64        0.45      0.97 o
  -6   1   9        2.92        3.77      0.76 o
  -5   1   9        0.03       -0.64      0.64 o
  -4   1   9       25.37       33.85      1.48 o
  -3   1   9      115.47       97.37      2.08 o
  -2   1   9       10.84       11.44      0.57 o
  -1   1   9      201.15      229.44      3.05 o
   0   1   9       22.08       12.10      0.58 o
   1   1   9       10.87       13.86      0.63 o
   2   1   9       78.88       85.16      1.51 o
   3   1   9       78.31       75.68      1.24 o
   4   1   9        6.28        7.12      0.45 o
   5   1   9      200.79      188.09      3.11 o
   6   1   9      179.42      176.52      4.31 o
   7   1   9       18.84       22.79      1.68 o
   8   1   9        0.13       -0.80      0.80 o
   9   1   9       11.99       10.35      1.33 o
  10   1   9       13.84       16.04      1.68 o
  11   1   9        4.21        4.63      1.29 o
  12   1   9        0.32        0.47      2.87 o
 -10   2   9        0.28       -1.41      2.38 o
  -9   2   9       29.95       31.46      2.30 o
  -8   2   9       29.37       35.44      3.43 o
  -7   2   9       22.93       27.14      1.99 o
  -6   2   9       17.86       14.16      0.79 o
  -5   2   9      102.80       79.36      2.29 o
  -4   2   9       13.69       16.39      0.94 o
  -3   2   9       39.26       40.54      1.09 o
  -2   2   9       13.01       12.75      0.62 o
  -1   2   9      220.87      238.82      3.14 o
   0   2   9       48.87       36.74      0.90 o
   1   2   9      531.59      564.19      7.05 o
   2   2   9      176.81      157.30      2.19 o
   3   2   9       10.56       12.03      0.64 o
   4   2   9       77.53       77.93      1.26 o
   5   2   9       56.69       52.11      1.45 o
   6   2   9       45.72       45.78      1.37 o
   7   2   9        3.57        0.55      0.82 o
   8   2   9        0.36        0.61      0.89 o
   9   2   9        6.58        5.92      1.20 o
  10   2   9        5.65        5.88      1.48 o
  11   2   9        0.86        1.45      1.08 o
  12   2   9        2.93       -2.62      2.62 o
 -10   3   9        0.54       -2.08      2.08 o
  -9   3   9        0.09        0.38      1.23 o
  -8   3   9        0.14        0.82      1.11 o
  -7   3   9       42.54       40.41      2.37 o
  -6   3   9       33.87       41.73      1.31 o
  -5   3   9      186.86      197.10      4.57 o
  -4   3   9        1.26        2.10      0.60 o
  -3   3   9        0.01       -0.32      0.32 o
  -2   3   9        3.02        2.30      0.37 o
  -1   3   9       77.99       78.73      1.52 o
   0   3   9      166.27      157.15      2.23 o
   1   3   9     1120.78     1239.24     13.70 o
   2   3   9      131.74      135.89      1.82 o
   3   3   9      331.60      360.06      4.70 o
   4   3   9       88.18       91.63      1.34 o
   5   3   9        0.04       -0.60      0.60 o
   6   3   9       91.58       89.67      1.71 o
   7   3   9       22.98       23.04      1.75 o
   8   3   9       37.10       40.23      2.25 o
   9   3   9       11.71        7.75      1.33 o
  10   3   9        3.68        3.99      1.24 o
  11   3   9        4.76        5.24      1.36 o
  12   3   9        1.04        0.43      2.91 o
 -10   4   9        1.00       -0.52      2.78 o
  -9   4   9       11.78       12.33      1.66 o
  -8   4   9        9.15       11.20      1.52 o
  -7   4   9        0.06       -0.31      0.97 o
  -6   4   9        2.67        4.46      0.60 o
  -5   4   9      351.10      358.48      6.14 o
  -4   4   9       10.01        8.79      0.80 o
  -3   4   9      337.73      354.47      4.78 o
  -2   4   9        4.11        4.39      0.44 o
  -1   4   9       39.34       30.76      0.84 o
   0   4   9      127.47      144.97      2.11 o
   1   4   9        5.67        5.21      0.56 o
   2   4   9        3.06        6.01      0.38 o
   3   4   9      725.33      770.21     11.34 o
   4   4   9       34.97       28.66      0.77 o
   5   4   9      496.55      503.04      6.52 o
   6   4   9      250.10      233.62      3.66 o
   7   4   9       25.27       21.89      1.84 o
   8   4   9        5.25        4.65      1.11 o
   9   4   9       25.46       27.63      2.02 o
  10   4   9        1.38        0.87      1.77 o
  11   4   9        2.02        2.08      1.26 o
  12   4   9        3.79        8.38      3.61 o
  -9   5   9        2.25        2.85      1.71 o
  -8   5   9        4.50        2.53      1.25 o
  -7   5   9        2.10        2.07      1.52 o
  -6   5   9       71.49       72.86      1.58 o
  -5   5   9       13.84       13.17      1.28 o
  -4   5   9        7.13        6.16      0.75 o
  -3   5   9      312.13      320.16      4.42 o
  -2   5   9        3.12        3.32      0.49 o
  -1   5   9      634.03      621.04      7.98 o
   0   5   9       97.54       97.29      1.65 o
   1   5   9      317.65      329.54      4.07 o
   2   5   9       60.23       60.40      1.29 o
   3   5   9      231.04      235.34      3.51 o
   4   5   9      231.64      210.24      3.29 o
   5   5   9       28.77       29.09      1.00 o
   6   5   9       49.35       45.59      1.34 o
   7   5   9      315.12      289.97      4.91 o
   8   5   9        5.51        3.36      1.08 o
   9   5   9        7.55        5.38      1.25 o
  10   5   9       18.46       19.55      1.85 o
  11   5   9       14.67       19.50      1.97 o
  12   5   9        5.24       -2.13      2.91 o
  -8   6   9       12.20       11.36      1.88 o
  -7   6   9        0.58        0.39      1.07 o
  -6   6   9        0.14       -0.57      0.57 o
  -5   6   9        9.25       10.47      1.13 o
  -4   6   9       37.72       32.02      1.32 o
  -3   6   9        0.13       -0.04      0.82 o
  -2   6   9       20.57       27.82      0.97 o
  -1   6   9       32.48       25.26      0.93 o
   0   6   9      414.75      407.24      5.87 o
   1   6   9      368.27      354.06      5.20 o
   2   6   9       81.68       66.65      1.34 o
   3   6   9       88.43      100.86      1.82 o
   4   6   9       81.27       78.04      1.59 o
   5   6   9      274.13      266.46      4.77 o
   6   6   9       71.00       74.67      1.99 o
   7   6   9        8.26        9.88      1.46 o
   8   6   9        4.92        4.37      2.50 o
   9   6   9        3.88        1.47      1.20 o
  10   6   9        5.84        5.65      2.10 o
  11   6   9        1.99        3.45      1.86 o
  12   6   9        0.02        2.53      3.18 o
  -8   7   9        2.21        3.38      1.55 o
  -7   7   9       20.59       21.36      2.26 o
  -6   7   9        4.36        2.56      0.68 o
  -5   7   9        0.06       -0.61      0.61 o
  -4   7   9        3.67        2.60      0.70 o
  -3   7   9       35.04       31.77      1.31 o
  -2   7   9       26.17       26.54      0.95 o
  -1   7   9        7.68        4.31      0.54 o
   0   7   9       66.55       71.22      1.53 o
   1   7   9      717.49      654.85      8.24 o
   2   7   9        0.65        1.32      0.43 o
   3   7   9       14.89       16.67      0.82 o
   4   7   9       95.29       88.70      1.78 o
   5   7   9       55.57       52.54      1.69 o
   6   7   9       32.06       29.77      1.35 o
   7   7   9      152.12      148.46      3.68 o
   8   7   9        7.21        7.41      0.73 o
   9   7   9       18.32       17.05      2.77 o
  10   7   9        5.74        4.37      1.52 o
  11   7   9        4.48        5.81      1.72 o
  12   7   9        0.25       -3.20      3.34 o
  -7   8   9       11.00       11.43      1.93 o
  -6   8   9        1.11        1.51      0.72 o
  -5   8   9      186.78      190.82      4.39 o
  -4   8   9        5.37        4.53      0.80 o
  -3   8   9       21.44       18.19      1.08 o
  -2   8   9        0.57        0.23      0.43 o
  -1   8   9       23.34       27.62      0.94 o
   0   8   9      113.83       97.48      1.77 o
   1   8   9       44.37       49.96      1.27 o
   2   8   9        3.44        3.27      0.48 o
   3   8   9      197.06      182.73      3.17 o
   4   8   9       41.29       45.76      1.30 o
   5   8   9      123.53      119.40      3.41 o
   6   8   9      107.20      105.76      4.49 o
   7   8   9       93.27       86.33      2.33 o
   8   8   9        5.96        5.83      0.92 o
   9   8   9       39.49       35.59      8.10 o
  10   8   9        1.18       -1.19      1.33 o
  11   8   9        0.02       -1.48      3.23 o
  -7   9   9        1.12        0.18      1.37 o
  -6   9   9        3.88        4.60      0.92 o
  -5   9   9       89.87       98.72      2.90 o
  -4   9   9       21.24       19.44      1.21 o
  -3   9   9       82.29       83.31      2.31 o
  -2   9   9       14.09       11.96      0.99 o
  -1   9   9       32.36       40.18      1.15 o
   0   9   9        7.55        4.19      0.61 o
   1   9   9      115.32      118.14      2.03 o
   2   9   9       27.84       27.56      0.90 o
   3   9   9       18.85       16.39      0.92 o
   4   9   9       16.29       12.60      0.82 o
   5   9   9      272.99      275.68      5.92 o
   6   9   9        0.01        1.52      0.80 o
   7   9   9        4.40        4.69      1.03 o
   8   9   9        8.44        9.28      1.76 o
   9   9   9        5.93        3.68      1.51 o
  10   9   9        0.49       -1.34      1.47 o
  11   9   9        9.01        8.99      4.03 o
  -6  10   9       12.39       11.18      1.17 o
  -5  10   9       16.10       14.81      1.46 o
  -4  10   9       19.46       22.56      1.51 o
  -3  10   9       62.09       58.73      2.01 o
  -2  10   9       18.56       19.43      1.24 o
  -1  10   9       92.98      106.98      2.01 o
   0  10   9       49.92       54.06      1.37 o
   1  10   9        0.20        0.02      0.47 o
   2  10   9        0.07       -0.01      0.52 o
   3  10   9        6.41        6.80      0.66 o
   4  10   9       38.27       33.68      1.42 o
   5  10   9       13.59       10.03      1.66 o
   6  10   9       69.93       72.82      4.77 o
   7  10   9      123.44      132.20      3.38 o
   8  10   9       14.32       12.70      1.18 o
   9  10   9        1.80        1.31      0.74 o
  10  10   9        4.61        4.48      3.63 o
  11  10   9       14.00       23.42      5.04 o
  -6  11   9       45.32       55.53      2.94 o
  -5  11   9        2.53        2.55      1.19 o
  -4  11   9       10.11        9.66      1.23 o
  -3  11   9        9.21        8.86      1.18 o
  -2  11   9       58.50       64.04      2.56 o
  -1  11   9        0.09       -0.74      0.74 o
   0  11   9        0.07       -0.58      0.58 o
   1  11   9       44.25       47.04      1.42 o
   2  11   9       14.43       15.26      0.90 o
   3  11   9        1.54        0.48      0.55 o
   4  11   9        6.92        5.82      0.87 o
   5  11   9        2.19        1.54      0.86 o
   6  11   9       13.70       11.24      1.16 o
   7  11   9        5.54        3.86      1.19 o
   8  11   9       19.25       21.03      1.63 o
   9  11   9       10.24        8.34      2.87 o
  10  11   9        1.87        0.61      3.43 o
  11  11   9        1.49        3.20      3.85 o
  -6  12   9        1.39        1.25      1.19 o
  -5  12   9        7.46        5.69      1.86 o
  -4  12   9       50.19       55.92      2.87 o
  -3  12   9        3.00        3.00      1.01 o
  -2  12   9        0.06       -0.99      0.99 o
  -1  12   9       36.59       49.66      2.28 o
   0  12   9       86.89       99.65      2.73 o
   1  12   9        9.76        8.21      1.03 o
   2  12   9        9.16        8.33      1.03 o
   3  12   9        0.14       -0.68      0.69 o
   4  12   9       25.46       24.43      1.83 o
   5  12   9        0.00       -0.97      0.99 o
   6  12   9        7.28        4.85      1.19 o
   7  12   9        9.32       13.62      1.50 o
   8  12   9        8.06        8.82      1.56 o
   9  12   9        0.05        0.93      1.28 o
  10  12   9        8.82       10.55      4.19 o
  -6  13   9        0.57       -0.09      1.19 o
  -5  13   9        3.90        4.21      1.73 o
  -4  13   9       16.25       21.11      2.71 o
  -3  13   9       16.26       14.45      2.30 o
  -2  13   9       28.42       26.90      1.86 o
  -1  13   9        2.59        2.11      1.28 o
   0  13   9        0.05       -1.09      1.09 o
   1  13   9       58.95       68.94      2.83 o
   2  13   9        6.69        6.89      0.96 o
   3  13   9       14.80       17.44      1.41 o
   4  13   9        9.48       11.44      1.23 o
   5  13   9        2.67        3.45      1.03 o
   6  13   9        0.85       -0.46      1.06 o
   7  13   9        0.78        1.59      1.08 o
   8  13   9        0.15       -0.46      1.46 o
   9  13   9        1.05       -1.34      1.34 o
  10  13   9        0.66       -1.25      3.61 o
  -4  14   9        0.75       -1.39      1.82 o
  -3  14   9        1.26       -0.54      1.70 o
  -2  14   9       10.45       12.19      1.85 o
  -1  14   9       39.49       43.40      3.34 o
   0  14   9       10.24       11.65      1.90 o
   1  14   9        3.28        0.72      1.15 o
   2  14   9        0.61        2.08      1.47 o
   3  14   9       21.07       19.16      1.77 o
   4  14   9        0.67       -0.18      1.01 o
   5  14   9        0.56       -0.38      0.98 o
   6  14   9        0.15       -1.00      1.16 o
   7  14   9        2.45        2.68      1.56 o
   8  14   9        0.10        0.50      1.54 o
  -2  15   9        2.95        3.11      2.35 o
  -1  15   9        9.47       13.71      2.07 o
   0  15   9        6.58        8.60      1.90 o
   1  15   9       35.97       41.46      4.30 o
   2  15   9        2.10        3.45      1.73 o
   3  15   9        0.04        1.32      2.13 o
   4  15   9        0.01       -0.60      1.22 o
   5  15   9       30.32       29.33      2.07 o
   6  15   9        0.59        2.91      2.04 o
   0  16   9        1.26        3.68      2.44 o
   1  16   9        8.24       11.97      3.09 o
   2  16   9        0.73        2.08      2.44 o
   3  16   9       13.83       19.03      3.32 o
   4  16   9        0.85       -1.08      1.58 o
   5  16   9        0.42        0.86      1.60 o
  -3 -10  10        0.39        1.86      2.49 o
  -2 -10  10        0.34       -0.54      2.15 o
  -1 -10  10        3.74        6.15      2.02 o
   0 -10  10        0.14        0.83      2.24 o
   1 -10  10        7.10        9.59      2.85 o
   2 -10  10        1.60        2.40      2.29 o
  -4  -9  10        0.24       -0.09      2.17 o
  -3  -9  10        2.52        5.02      1.71 o
  -2  -9  10        0.25       -1.93      1.93 o
  -1  -9  10        9.31       12.00      2.90 o
   0  -9  10        8.99       11.54      2.80 o
   1  -9  10       12.51       14.68      2.07 o
   2  -9  10        2.65        2.91      1.52 o
   3  -9  10        0.14        1.79      2.04 o
   4  -9  10        4.87        1.97      2.22 o
  -6  -8  10        0.37        0.96      2.58 o
  -5  -8  10        0.00        0.70      1.60 o
  -4  -8  10        4.17        4.81      1.66 o
  -3  -8  10        1.66       -1.39      1.39 o
  -2  -8  10        2.96        2.30      1.41 o
  -1  -8  10        5.61        4.88      1.72 o
   0  -8  10        6.05        6.37      1.31 o
   1  -8  10        0.00       -0.87      1.26 o
   2  -8  10        4.69        3.11      1.42 o
   3  -8  10       16.31       23.18      3.07 o
   4  -8  10        6.43        5.82      1.57 o
   5  -8  10       21.02       19.34      2.87 o
   6  -8  10        0.42       -1.34      1.86 o
  -6  -7  10        5.42        3.43      1.69 o
  -5  -7  10       59.92       68.81      2.94 o
  -4  -7  10        0.60        0.00      1.30 o
  -3  -7  10        0.93       -1.24      2.35 o
  -2  -7  10        1.52        1.34      1.23 o
  -1  -7  10        8.46        9.43      1.20 o
   0  -7  10        0.36        0.45      1.00 o
   1  -7  10        6.15        6.50      1.45 o
   2  -7  10        0.43        1.68      1.41 o
   3  -7  10       11.66        9.51      1.62 o
   4  -7  10        0.96        0.24      1.16 o
   5  -7  10        0.11       -1.11      1.11 o
   6  -7  10        5.09        3.63      1.97 o
   7  -7  10       34.13       39.04      2.80 o
  -7  -6  10        1.98        0.54      1.31 o
  -6  -6  10       23.69       18.98      1.70 o
  -5  -6  10        2.41        3.44      1.20 o
  -4  -6  10        3.66        3.80      1.19 o
  -3  -6  10       37.98       39.39      2.55 o
  -2  -6  10       40.07       47.97      2.44 o
  -1  -6  10        0.03       -0.30      0.77 o
   0  -6  10       34.44       28.18      1.51 o
   1  -6  10       10.58        9.97      1.27 o
   2  -6  10        7.16        9.14      1.49 o
   3  -6  10        7.58        9.86      1.52 o
   4  -6  10        1.97        1.45      1.66 o
   5  -6  10        1.21        0.49      1.31 o
   6  -6  10        0.98       -1.08      1.08 o
  -8  -5  10        0.37        0.88      1.10 o
  -7  -5  10        1.99        1.11      1.25 o
  -6  -5  10       32.08       27.43      1.57 o
  -5  -5  10        0.39       -0.78      0.78 o
  -4  -5  10       88.73       82.10      2.49 o
  -3  -5  10       41.57       43.67      2.07 o
  -2  -5  10        0.49       -0.64      0.64 o
  -1  -5  10       47.66       41.42      1.75 o
   0  -5  10      169.94      176.89      3.82 o
   1  -5  10       55.47       56.94      1.95 o
   2  -5  10        0.04        0.91      0.99 o
   3  -5  10        3.48        2.05      1.09 o
   4  -5  10        0.75        1.16      0.99 o
   5  -5  10        3.71        2.40      1.11 o
   6  -5  10        2.63        3.80      2.04 o
   7  -5  10        5.97        6.62      1.14 o
  -8  -4  10       12.15       12.67      1.29 o
  -7  -4  10        0.41       -0.19      0.89 o
  -6  -4  10        3.09        5.81      1.16 o
  -5  -4  10        0.43       -0.39      0.86 o
  -4  -4  10       57.51       58.75      2.34 o
  -3  -4  10       14.05       16.23      4.09 o
  -2  -4  10      103.55      107.25      3.06 o
  -1  -4  10       87.06       80.00      2.05 o
   0  -4  10       17.88       14.11      0.98 o
   1  -4  10        1.13        0.20      0.72 o
   2  -4  10       12.73       13.21      1.02 o
   3  -4  10       10.68       12.04      1.43 o
   4  -4  10        0.00       -0.39      0.87 o
   5  -4  10        2.51        1.67      1.01 o
   6  -4  10        3.91        4.18      1.06 o
   7  -4  10        1.34        0.10      0.82 o
   8  -4  10        1.81        2.64      1.66 o
  -9  -3  10       13.19       17.34      3.79 o
  -8  -3  10        4.22        4.95      2.60 o
  -7  -3  10       21.12       17.48      1.36 o
  -6  -3  10       92.14       95.73      3.02 o
  -5  -3  10        0.12        1.21      0.83 o
  -4  -3  10        2.51       -0.09      0.86 o
  -3  -3  10       61.24       53.15      2.15 o
  -2  -3  10      350.79      358.13      6.20 o
  -1  -3  10       97.34       94.98      2.84 o
   0  -3  10      121.60      127.47      2.94 o
   1  -3  10      459.30      476.18      5.90 o
   2  -3  10      112.03      121.56      2.48 o
   3  -3  10       17.42       15.76      1.16 o
   4  -3  10        3.55        4.40      0.86 o
   5  -3  10       13.34       13.89      1.13 o
   6  -3  10       45.14       47.89      2.79 o
   7  -3  10        0.11       -0.68      0.68 o
   8  -3  10        9.14        7.22      1.82 o
   9  -3  10        0.00       -1.30      1.55 o
  -9  -2  10        4.54        4.21      2.85 o
  -8  -2  10        2.11        2.82      1.37 o
  -7  -2  10        3.77        1.46      1.17 o
  -6  -2  10       12.17       12.58      1.18 o
  -5  -2  10       47.07       36.92      2.36 o
  -4  -2  10        8.54       12.20      1.14 o
  -3  -2  10       81.43       81.08      2.24 o
  -2  -2  10        1.00        0.38      0.72 o
  -1  -2  10       52.06       44.57      1.68 o
   0  -2  10     1065.62      986.27     14.78 o
   1  -2  10      257.88      266.51      4.45 o
   2  -2  10      219.15      201.71      2.87 o
   3  -2  10       82.06       93.67      2.30 o
   4  -2  10      192.31      184.10      4.85 o
   5  -2  10        2.60        1.11      0.67 o
   6  -2  10        2.90        3.17      0.76 o
   7  -2  10        9.05       10.54      1.58 o
   8  -2  10        0.06       -0.22      1.06 o
   9  -2  10        4.98        3.82      1.44 o
  -9  -1  10        2.62        2.80      2.55 o
  -8  -1  10        0.09        0.21      1.19 o
  -7  -1  10        0.00        0.01      0.75 o
  -6  -1  10       37.60       48.82      1.96 o
  -5  -1  10       73.09       61.62      2.21 o
  -4  -1  10      125.69      126.57      3.30 o
  -3  -1  10      242.27      229.94      3.83 o
  -2  -1  10       37.96       48.83      1.44 o
  -1  -1  10       52.48       46.99      1.55 o
   0  -1  10      156.31      153.66      2.81 o
   1  -1  10      372.98      386.39      5.69 o
   2  -1  10      206.55      191.24      3.21 o
   3  -1  10       77.44       69.55      1.42 o
   4  -1  10       23.48       14.88      1.78 o
   5  -1  10       11.15       13.46      1.08 o
   6  -1  10        4.40        5.11      0.78 o
   7  -1  10        0.25       -0.40      0.40 o
   8  -1  10        2.27        4.99      1.24 o
   9  -1  10       52.68       70.92      4.16 o
  10  -1  10        4.95        5.97      2.45 o
  11  -1  10       16.62       15.46      3.88 o
  -9   0  10        5.40        7.37      3.03 o
  -8   0  10        3.81        4.18      1.36 o
  -7   0  10       14.31       10.05      0.91 o
  -6   0  10        0.84       -0.48      0.69 o
  -5   0  10       13.54       16.83      1.20 o
  -4   0  10        0.08        0.05      0.64 o
  -3   0  10       24.73       21.57      0.96 o
  -2   0  10      138.72      134.72      2.53 o
  -1   0  10      151.97      152.52      2.74 o
   0   0  10      118.29      119.78      2.29 o
   1   0  10      332.11      308.04      4.66 o
   2   0  10       52.20       43.80      1.45 o
   3   0  10      631.75      645.75      8.18 o
   4   0  10      208.57      186.53      3.01 o
   5   0  10      148.69      129.81      3.27 o
   6   0  10        1.20        0.81      0.65 o
   7   0  10       53.56       60.56      1.80 o
   8   0  10        7.51        5.73      1.23 o
   9   0  10        1.75        1.51      1.07 o
  10   0  10        1.31        0.27      1.12 o
  11   0  10        0.50        0.22      2.64 o
  12   0  10        0.89        0.36      3.23 o
  -9   1  10       35.02       33.66      4.37 o
  -8   1  10        0.07        0.69      1.16 o
  -7   1  10        1.06       -1.12      1.73 o
  -6   1  10        7.81        8.20      0.95 o
  -5   1  10       25.93       21.54      1.30 o
  -4   1  10        1.12       -0.64      0.64 o
  -3   1  10       30.68       33.36      1.17 o
  -2   1  10        0.02       -0.43      0.43 o
  -1   1  10       43.72       45.38      1.16 o
   0   1  10        1.30        2.99      0.44 o
   1   1  10      137.04      128.85      2.14 o
   2   1  10       60.35       65.72      1.34 o
   3   1  10       14.88       18.70      0.75 o
   4   1  10       17.72       24.20      1.50 o
   5   1  10        2.52        3.17      0.64 o
   6   1  10       10.21        9.24      1.11 o
   7   1  10        0.11       -0.40      0.40 o
   8   1  10        6.28        5.74      1.17 o
   9   1  10        8.35        9.92      2.46 o
  10   1  10        0.11       -0.13      1.07 o
  11   1  10        3.89        7.53      3.11 o
  12   1  10        0.28       -2.55      2.55 o
  -9   2  10        4.98        3.25      3.03 o
  -8   2  10        6.03        3.15      1.26 o
  -7   2  10       69.77       79.95      3.37 o
  -6   2  10        0.01       -0.18      0.71 o
  -5   2  10       30.57       35.28      1.62 o
  -4   2  10      170.70      151.27      3.18 o
  -3   2  10      223.77      237.22      3.52 o
  -2   2  10      124.51      123.45      2.14 o
  -1   2  10        8.66       12.78      0.66 o
   0   2  10       47.79       49.48      1.09 o
   1   2  10      343.73      382.00      5.05 o
   2   2  10      164.34      164.37      2.52 o
   3   2  10      130.70      125.67      2.11 o
   4   2  10        4.40        2.40      0.45 o
   5   2  10        0.31       -0.20      0.50 o
   6   2  10       41.04       37.63      1.31 o
   7   2  10       93.95       80.80      3.06 o
   8   2  10       11.60       14.42      1.83 o
   9   2  10        1.94        5.20      1.22 o
  10   2  10        0.11        0.28      1.09 o
  11   2  10        2.72        3.06      1.26 o
  12   2  10        0.06       -2.53      2.53 o
  -9   3  10        0.09        2.29      2.80 o
  -8   3  10       11.89       12.56      2.99 o
  -7   3  10       54.72       44.91      2.59 o
  -6   3  10       50.64       44.20      1.73 o
  -5   3  10      154.83      169.78      3.51 o
  -4   3  10        1.05       -0.17      0.64 o
  -3   3  10        1.87       -0.59      0.59 o
  -2   3  10      100.76       95.69      1.81 o
  -1   3  10       85.14       77.53      1.55 o
   0   3  10       64.31       51.27      1.14 o
   1   3  10       98.03       85.19      1.48 o
   2   3  10       43.96       41.97      1.36 o
   3   3  10      240.97      262.38      3.43 o
   4   3  10       95.26       81.12      1.87 o
   5   3  10       52.00       49.58      1.63 o
   6   3  10       76.77       64.62      2.22 o
   7   3  10        8.39        7.63      0.93 o
   8   3  10        0.65        1.00      0.99 o
   9   3  10       10.40       11.84      1.52 o
  10   3  10        3.13        4.41      1.29 o
  11   3  10        0.90       -0.19      1.10 o
  12   3  10        3.79        9.28      3.68 o
  -9   4  10        0.64       -2.17      2.17 o
  -8   4  10        0.53       -1.33      1.34 o
  -7   4  10        6.02        2.26      1.18 o
  -6   4  10       40.38       38.26      2.55 o
  -5   4  10        8.26        9.24      0.92 o
  -4   4  10      191.54      182.09      3.66 o
  -3   4  10      441.39      451.22      5.98 o
  -2   4  10       83.81       79.75      1.64 o
  -1   4  10        3.09        3.04      0.50 o
   0   4  10      330.36      362.65      4.85 o
   1   4  10      566.05      562.73      6.60 o
   2   4  10      753.86      741.57      8.46 o
   3   4  10      336.84      321.31      5.13 o
   4   4  10      623.17      597.84      7.02 o
   5   4  10       68.30       62.66      1.71 o
   6   4  10        2.48       -0.75      1.67 o
   7   4  10       80.13       68.68      1.71 o
   8   4  10        1.09        0.51      0.98 o
   9   4  10        0.11       -0.06      1.37 o
  10   4  10        6.20        6.58      1.51 o
  11   4  10        1.53        1.49      1.28 o
  12   4  10        2.16       -2.33      2.67 o
  -9   5  10        3.77        6.83      3.29 o
  -8   5  10       13.99       14.77      1.76 o
  -7   5  10        4.14        5.40      1.32 o
  -6   5  10       54.44       50.38      1.79 o
  -5   5  10        0.22        1.41      0.71 o
  -4   5  10        5.34        2.01      0.69 o
  -3   5  10       40.57       39.67      1.51 o
  -2   5  10      420.54      447.99      5.93 o
  -1   5  10       73.84       55.17      1.33 o
   0   5  10       12.83       12.66      0.66 o
   1   5  10        8.85       12.04      0.59 o
   2   5  10      180.35      190.24      2.90 o
   3   5  10      358.97      367.04      5.35 o
   4   5  10      155.05      152.03      2.49 o
   5   5  10      111.46       98.81      2.33 o
   6   5  10      349.71      334.37      5.98 o
   7   5  10       58.07       52.59      3.89 o
   8   5  10       22.44       23.25      3.13 o
   9   5  10        0.00       -1.01      1.01 o
  10   5  10        7.21        8.28      1.59 o
  11   5  10        1.76        1.59      1.78 o
  12   5  10        1.70       -1.52      2.89 o
  -8   6  10        0.75       -0.57      1.18 o
  -7   6  10        0.59        1.11      1.14 o
  -6   6  10        2.45        1.28      0.71 o
  -5   6  10        8.46       12.70      1.01 o
  -4   6  10       43.09       40.56      1.54 o
  -3   6  10      192.56      191.27      3.77 o
  -2   6  10        2.81        2.13      0.90 o
  -1   6  10      289.08      266.54      3.83 o
   0   6  10      180.79      189.36      3.23 o
   1   6  10      255.43      234.36      3.78 o
   2   6  10      429.64      398.51      5.81 o
   3   6  10        6.15        7.30      1.17 o
   4   6  10       16.64       12.60      0.72 o
   5   6  10       20.40       17.12      1.02 o
   6   6  10       33.06       30.32      1.47 o
   7   6  10      224.37      223.55      5.06 o
   8   6  10       40.15       42.94      4.87 o
   9   6  10        2.66        2.52      1.58 o
  10   6  10        3.05        3.60      1.45 o
  11   6  10        1.54        1.65      1.70 o
  12   6  10        0.98        3.27      3.29 o
  -7   7  10       26.41       31.73      2.87 o
  -6   7  10       17.98       21.40      1.55 o
  -5   7  10        9.78        8.26      1.18 o
  -4   7  10        0.58        0.54      0.76 o
  -3   7  10        1.03        1.85      0.78 o
  -2   7  10       21.91       21.45      1.56 o
  -1   7  10        2.27        3.24      0.59 o
   0   7  10       17.05       14.26      0.93 o
   1   7  10        6.57        5.48      0.58 o
   2   7  10      149.86      148.95      2.43 o
   3   7  10      174.33      167.17      2.95 o
   4   7  10      163.22      148.65      2.54 o
   5   7  10        9.00        7.06      0.83 o
   6   7  10      102.92       88.30      2.37 o
   7   7  10       26.12       21.56      1.98 o
   8   7  10       21.60       20.33      1.60 o
   9   7  10       13.20       12.19      4.46 o
  10   7  10       12.54       12.89      2.76 o
  11   7  10        0.61        1.48      3.47 o
  -7   8  10        9.02       10.04      1.97 o
  -6   8  10        0.06       -0.17      0.75 o
  -5   8  10       18.49       18.45      1.36 o
  -4   8  10       10.63       11.39      1.04 o
  -3   8  10       13.81       14.18      1.02 o
  -2   8  10        0.31       -0.56      0.56 o
  -1   8  10        5.67        9.19      0.69 o
   0   8  10        4.83        7.26      0.64 o
   1   8  10       21.36       24.59      0.94 o
   2   8  10      185.62      176.00      2.78 o
   3   8  10      110.86      113.38      2.32 o
   4   8  10       19.99       19.87      0.93 o
   5   8  10       22.96       25.03      1.32 o
   6   8  10        3.87        2.99      0.78 o
   7   8  10        0.60        0.56      0.76 o
   8   8  10        0.13        0.00      1.21 o
   9   8  10        1.94       -1.26      1.26 o
  10   8  10        0.46       -1.67      1.67 o
  11   8  10        4.66        3.34      3.76 o
  -6   9  10        0.77        0.36      0.81 o
  -5   9  10        6.62        5.22      1.13 o
  -4   9  10      101.94      107.62      3.12 o
  -3   9  10       13.08       17.65      1.18 o
  -2   9  10       42.92       39.48      1.59 o
  -1   9  10        6.14        5.84      0.65 o
   0   9  10        7.46       10.77      1.10 o
   1   9  10        1.12        1.24      0.51 o
   2   9  10       14.92        9.27      0.63 o
   3   9  10       11.41       12.71      0.86 o
   4   9  10      119.16      109.76      2.73 o
   5   9  10       15.87       12.48      1.13 o
   6   9  10       49.02       45.30      1.80 o
   7   9  10       32.72       34.67      2.16 o
   8   9  10        0.54       -0.92      1.25 o
   9   9  10        0.02       -0.79      1.34 o
  10   9  10        4.50        4.97      3.38 o
  11   9  10        4.91        5.09      3.97 o
  -6  10  10        4.95        3.83      1.04 o
  -5  10  10       16.40       19.47      1.59 o
  -4  10  10       29.17       29.61      1.73 o
  -3  10  10        0.69        1.01      0.90 o
  -2  10  10       70.96       75.24      2.27 o
  -1  10  10        4.17        1.92      0.65 o
   0  10  10       93.94       92.50      1.84 o
   1  10  10        4.96        3.56      0.57 o
   2  10  10        0.58        0.10      0.57 o
   3  10  10        1.33        2.06      0.62 o
   4  10  10        1.53        1.20      0.79 o
   5  10  10        1.44        0.89      0.84 o
   6  10  10       65.18       56.02      2.10 o
   7  10  10        0.91        1.26      0.98 o
   8  10  10        0.06       -1.17      1.17 o
   9  10  10        0.12       -0.75      0.75 o
  10  10  10        0.12       -1.64      3.11 o
  11  10  10        0.09        0.74      3.76 o
  -6  11  10        3.91        5.40      1.37 o
  -5  11  10        5.20        4.54      1.58 o
  -4  11  10       27.00       24.76      3.20 o
  -3  11  10       17.02       19.17      1.47 o
  -2  11  10        1.52        0.18      0.94 o
  -1  11  10        2.31        4.17      1.08 o
   0  11  10      199.38      213.99      3.29 o
   1  11  10        2.16        0.41      0.63 o
   2  11  10       10.36        9.04      0.80 o
   3  11  10        5.18        5.73      0.75 o
   4  11  10        8.04        8.42      1.07 o
   5  11  10        4.67        4.84      0.98 o
   6  11  10        1.05       -0.83      0.83 o
   7  11  10        3.00        6.01      1.57 o
   8  11  10       25.00       22.42      2.91 o
   9  11  10        3.54        1.33      1.37 o
  10  11  10        2.39        1.86      3.52 o
  -6  12  10        1.06        0.00      1.14 o
  -5  12  10       15.74       19.63      2.49 o
  -4  12  10       12.52       14.80      1.80 o
  -3  12  10        5.59        4.53      1.18 o
  -2  12  10       17.45       15.17      1.41 o
  -1  12  10       70.80       73.33      2.73 o
   0  12  10       44.21       43.58      1.95 o
   1  12  10        5.93        7.58      0.92 o
   2  12  10       19.97       22.09      1.24 o
   3  12  10        0.58        0.01      0.73 o
   4  12  10       44.76       46.38      2.44 o
   5  12  10       17.34       17.32      1.62 o
   6  12  10        1.24        1.03      1.05 o
   7  12  10        6.95        6.70      1.29 o
   8  12  10        0.02       -1.12      1.12 o
   9  12  10        1.36        1.99      2.71 o
  10  12  10        1.68        0.11      3.88 o
  -5  13  10        0.08       -1.59      1.59 o
  -4  13  10        1.75        3.11      1.90 o
  -3  13  10       13.23       16.18      2.67 o
  -2  13  10        0.32        0.69      1.35 o
  -1  13  10        5.02        8.30      1.64 o
   0  13  10        7.85        6.88      1.57 o
   1  13  10       27.83       32.83      1.74 o
   2  13  10        3.22        2.47      0.83 o
   3  13  10       11.78       10.56      1.09 o
   4  13  10        3.33        3.67      1.01 o
   5  13  10        6.18        3.41      1.32 o
   6  13  10        1.97        2.45      1.30 o
   7  13  10       10.96       10.68      1.86 o
   8  13  10        1.87       -0.94      1.61 o
   9  13  10        5.11        6.39      2.57 o
  10  13  10        0.24       -1.75      3.68 o
  -3  14  10        0.19       -0.34      1.84 o
  -2  14  10        5.29        3.93      1.58 o
  -1  14  10       29.58       34.43      2.60 o
   0  14  10        4.79        5.83      1.69 o
   1  14  10        6.86        8.11      1.23 o
   2  14  10        2.12        2.28      1.58 o
   3  14  10        1.80        2.26      1.05 o
   4  14  10        5.01        4.23      1.15 o
   5  14  10        9.30        7.73      1.51 o
   6  14  10        5.36        3.76      1.34 o
   7  14  10        0.22        0.94      1.57 o
   8  14  10        1.54       -1.93      3.00 o
   9  14  10        3.50        4.48      3.79 o
  -2  15  10        1.40        1.21      2.22 o
  -1  15  10        0.02        1.68      1.58 o
   0  15  10        3.07        1.37      1.54 o
   1  15  10        8.29        7.87      2.71 o
   2  15  10        0.01       -0.55      1.23 o
   3  15  10        0.66        1.22      1.93 o
   4  15  10        3.37        3.88      1.33 o
   5  15  10        0.10       -0.53      1.65 o
   6  15  10        1.23        2.04      1.95 o
   0  16  10        5.03        4.77      2.76 o
   1  16  10        0.00        2.17      2.55 o
   2  16  10        1.46        1.61      2.60 o
   3  16  10        0.85        2.56      1.72 o
   4  16  10        1.51        1.74      3.24 o
   0 -10  11       13.01       17.73      3.72 o
  -3  -9  11        0.36       -2.22      2.22 o
  -2  -9  11        0.37       -1.19      2.02 o
  -1  -9  11        1.03        0.31      1.76 o
   0  -9  11        0.64        3.92      2.53 o
   1  -9  11        0.04       -0.52      2.06 o
   2  -9  11        4.34        6.32      2.46 o
   3  -9  11        9.51       10.15      2.80 o
  -4  -8  11        3.41        4.00      1.85 o
  -3  -8  11        7.32        7.52      1.71 o
  -2  -8  11        0.64        2.08      1.45 o
  -1  -8  11        8.90       12.87      2.18 o
   0  -8  11       14.22       18.96      3.32 o
   1  -8  11        0.03       -0.73      1.59 o
   2  -8  11        0.22        0.44      1.38 o
   3  -8  11        4.97        7.35      1.70 o
   4  -8  11        5.83        5.83      2.26 o
  -6  -7  11       21.67       24.29      3.83 o
  -5  -7  11        2.52        1.06      1.57 o
  -4  -7  11        4.35        2.33      1.26 o
  -3  -7  11        4.07        3.35      1.45 o
  -2  -7  11        5.05        6.89      1.59 o
  -1  -7  11        0.72       -0.16      1.31 o
   0  -7  11        1.14        1.66      1.09 o
   1  -7  11        1.18        1.02      1.25 o
   2  -7  11       14.15       13.45      1.84 o
   3  -7  11        0.73        0.45      1.27 o
   4  -7  11        0.48       -0.94      1.20 o
   5  -7  11        2.22        0.49      1.86 o
   6  -7  11       27.05       34.40      3.41 o
   7  -7  11        0.30       -0.96      1.48 o
  -6  -6  11       24.54       24.42      2.34 o
  -5  -6  11       46.49       56.65      2.74 o
  -4  -6  11       21.63       27.19      1.95 o
  -3  -6  11       26.52       23.12      2.07 o
  -2  -6  11        1.89        1.18      1.30 o
  -1  -6  11       18.15       21.31      1.64 o
   0  -6  11       20.90       23.05      1.46 o
   1  -6  11        0.92        0.61      1.10 o
   2  -6  11        2.34        1.37      1.23 o
   3  -6  11       23.11       29.91      2.25 o
   4  -6  11       25.66       28.71      2.75 o
   5  -6  11        1.21       -1.05      1.42 o
   6  -6  11        0.00       -1.64      1.64 o
   7  -6  11        0.00        2.85      1.59 o
  -7  -5  11        5.59        5.74      1.57 o
  -6  -5  11        0.59       -0.48      0.92 o
  -5  -5  11        1.25       -0.89      0.89 o
  -4  -5  11       44.44       51.17      2.10 o
  -3  -5  11       38.43       38.76      2.08 o
  -2  -5  11        0.92        0.34      0.80 o
  -1  -5  11       12.99       11.71      1.15 o
   0  -5  11        0.62       -0.72      0.72 o
   1  -5  11        0.42       -0.32      0.84 o
   2  -5  11        3.98        5.00      1.75 o
   3  -5  11        4.45        6.68      1.38 o
   4  -5  11       35.27       42.17      2.52 o
   5  -5  11        9.21        9.30      1.53 o
   6  -5  11       79.43       93.64      3.65 o
   7  -5  11        7.79        6.59      1.75 o
  -8  -4  11        2.25        1.86      1.09 o
  -7  -4  11        1.40        0.05      1.17 o
  -6  -4  11        3.75        3.28      1.43 o
  -5  -4  11       38.84       35.58      2.00 o
  -4  -4  11       15.89        9.47      1.27 o
  -3  -4  11      105.13      100.21      3.24 o
  -2  -4  11      154.75      171.75      3.81 o
  -1  -4  11       51.99       56.76      1.79 o
   0  -4  11        0.23        0.29      0.66 o
   1  -4  11        2.00        1.46      0.76 o
   2  -4  11       19.86       21.30      1.48 o
   3  -4  11        0.11       -0.81      0.81 o
   4  -4  11        0.02       -1.13      1.55 o
   5  -4  11        1.02       -0.33      1.66 o
   6  -4  11       28.48       29.90      2.07 o
   7  -4  11        0.90        0.82      1.02 o
  -8  -3  11        1.12        1.48      2.76 o
  -7  -3  11        4.84        3.63      1.08 o
  -6  -3  11        0.93        1.56      1.05 o
  -5  -3  11        4.19        2.65      0.99 o
  -4  -3  11        2.44        1.60      0.96 o
  -3  -3  11       31.59       27.07      1.65 o
  -2  -3  11       93.40       92.97      2.54 o
  -1  -3  11      141.26      133.03      3.67 o
   0  -3  11      153.09      130.94      2.72 o
   1  -3  11        0.41        0.47      0.64 o
   2  -3  11       17.36       14.09      1.11 o
   3  -3  11        7.34        8.23      1.26 o
   4  -3  11        8.34        8.57      1.25 o
   5  -3  11        0.36        0.33      0.93 o
   6  -3  11       12.58       12.76      1.55 o
   7  -3  11       13.04       12.45      1.25 o
   8  -3  11        3.41        5.45      1.90 o
  -8  -2  11        7.79        3.23      2.53 o
  -7  -2  11        0.01       -0.82      0.82 o
  -6  -2  11       19.03       22.15      2.18 o
  -5  -2  11       27.65       21.56      1.49 o
  -4  -2  11        0.15       -0.80      0.80 o
  -3  -2  11       25.13       28.24      1.62 o
  -2  -2  11        0.43        1.41      0.74 o
  -1  -2  11      170.66      173.68      3.64 o
   0  -2  11       81.61       90.50      2.42 o
   1  -2  11       81.04       81.17      1.97 o
   2  -2  11        0.78       -0.09      0.50 o
   3  -2  11        5.92        4.26      0.88 o
   4  -2  11        1.27       -0.67      0.67 o
   5  -2  11        0.63        1.29      0.76 o
   6  -2  11        3.85        3.94      0.87 o
   7  -2  11        1.26        0.17      0.69 o
   8  -2  11        1.28        2.49      1.59 o
   9  -2  11       42.45       48.87      3.76 o
  -9  -1  11        1.78        1.55      2.64 o
  -8  -1  11        0.79        0.83      2.24 o
  -7  -1  11       11.51        9.74      1.10 o
  -6  -1  11        7.65       10.20      1.14 o
  -5  -1  11        0.14        0.97      0.83 o
  -4  -1  11       92.57       83.16      2.66 o
  -3  -1  11        2.37        0.26      0.79 o
  -2  -1  11       20.57       20.10      1.02 o
  -1  -1  11       80.43       78.65      2.36 o
   0  -1  11       94.93       91.84      2.62 o
   1  -1  11       32.09       36.39      1.30 o
   2  -1  11        4.83        3.50      0.59 o
   3  -1  11      348.93      339.10      4.76 o
   4  -1  11       58.15       63.11      2.21 o
   5  -1  11        0.95        0.45      0.69 o
   6  -1  11        1.19        0.64      0.70 o
   7  -1  11        0.01       -0.55      0.63 o
   8  -1  11       22.11       25.60      2.08 o
   9  -1  11        7.76        6.28      1.60 o
  10  -1  11        4.34        7.06      2.98 o
  -9   0  11        8.37       10.80      3.41 o
  -8   0  11       13.81       13.40      1.80 o
  -7   0  11        0.32        1.04      0.80 o
  -6   0  11        0.82        2.07      0.86 o
  -5   0  11        1.67       -0.11      0.76 o
  -4   0  11        0.17        2.42      0.87 o
  -3   0  11        5.27        7.66      0.98 o
  -2   0  11      196.85      180.24      3.20 o
  -1   0  11      214.35      207.50      3.54 o
   0   0  11      420.23      423.51      6.97 o
   1   0  11        5.49        8.06      0.73 o
   2   0  11        0.45       -0.46      0.46 o
   3   0  11       47.53       37.59      1.33 o
   4   0  11        6.52        3.34      0.83 o
   5   0  11        3.02        2.85      0.78 o
   6   0  11        0.33       -0.15      0.65 o
   7   0  11       11.59        8.34      0.90 o
   8   0  11       21.29       22.16      1.92 o
   9   0  11        6.59        5.91      1.47 o
  10   0  11        9.77        9.67      1.86 o
  11   0  11        1.30       -0.34      2.71 o
  -9   1  11        0.19       -2.06      2.46 o
  -8   1  11        0.59        0.18      1.20 o
  -7   1  11       68.13       72.59      3.00 o
  -6   1  11       53.61       51.91      1.99 o
  -5   1  11        8.33        4.66      0.88 o
  -4   1  11        9.33       13.69      1.13 o
  -3   1  11      106.92      106.79      2.92 o
  -2   1  11      152.65      163.98      2.96 o
  -1   1  11        8.46        8.82      0.73 o
   0   1  11       21.08       21.47      0.95 o
   1   1  11      382.46      377.29      5.59 o
   2   1  11      541.60      505.94      7.16 o
   3   1  11      473.23      459.56      6.10 o
   4   1  11       28.26       26.52      1.47 o
   5   1  11       71.39       61.45      2.14 o
   6   1  11       18.83       15.29      1.30 o
   7   1  11       32.34       27.07      1.38 o
   8   1  11       32.57       37.07      3.39 o
   9   1  11        1.62        2.72      1.56 o
  10   1  11        0.00       -0.84      1.49 o
  11   1  11        0.04       -2.42      2.42 o
  -9   2  11        3.41        5.49      3.14 o
  -8   2  11       25.71       23.67      2.15 o
  -7   2  11       28.54       27.99      2.21 o
  -6   2  11        0.59        0.53      0.78 o
  -5   2  11        5.47        7.22      1.63 o
  -4   2  11        0.05        0.14      0.70 o
  -3   2  11        0.02        0.06      0.60 o
  -2   2  11       65.83       68.73      1.56 o
  -1   2  11      199.47      177.98      2.83 o
   0   2  11        7.22        8.51      0.60 o
   1   2  11       48.38       36.07      0.99 o
   2   2  11      179.48      166.48      2.62 o
   3   2  11      170.64      165.06      2.56 o
   4   2  11       22.41       17.53      0.68 o
   5   2  11       62.30       59.74      2.06 o
   6   2  11       21.88       18.38      2.04 o
   7   2  11        0.10       -0.59      0.59 o
   8   2  11        0.08       -0.93      0.93 o
   9   2  11        9.57        8.59      1.86 o
  10   2  11       14.65       22.23      2.05 o
  11   2  11        2.60        4.86      2.98 o
  12   2  11        6.88        8.58      3.70 o
  -9   3  11        2.30        6.32      3.16 o
  -8   3  11        1.65        2.29      1.37 o
  -7   3  11        8.15       11.76      1.64 o
  -6   3  11       39.21       33.98      1.63 o
  -5   3  11       91.14       96.40      2.52 o
  -4   3  11        9.59        7.72      0.88 o
  -3   3  11      106.92      109.60      2.59 o
  -2   3  11       90.87       88.62      1.80 o
  -1   3  11      313.11      313.00      4.39 o
   0   3  11       77.22       72.33      1.52 o
   1   3  11      571.61      537.35      6.40 o
   2   3  11       73.79       77.74      1.41 o
   3   3  11       98.03       81.12      1.60 o
   4   3  11      234.73      209.52      2.88 o
   5   3  11       24.64       24.33      1.84 o
   6   3  11       13.22        8.47      1.70 o
   7   3  11       16.48       11.94      1.39 o
   8   3  11        4.10        6.55      1.38 o
   9   3  11        2.80        2.12      1.20 o
  10   3  11        0.23       -0.89      1.47 o
  11   3  11        1.87        3.54      2.78 o
  12   3  11        1.22        2.42      3.18 o
  -9   4  11        4.98        8.22      3.29 o
  -8   4  11        1.78        0.15      1.30 o
  -7   4  11       30.61       37.80      2.48 o
  -6   4  11        8.55        9.49      1.02 o
  -5   4  11        0.78       -0.08      0.72 o
  -4   4  11       62.21       53.91      1.82 o
  -3   4  11       87.41       88.84      2.29 o
  -2   4  11        3.51        2.53      0.57 o
  -1   4  11        1.09       -0.13      0.47 o
   0   4  11        6.81        6.69      0.57 o
   1   4  11      229.09      209.23      2.89 o
   2   4  11       60.37       64.22      1.25 o
   3   4  11      347.81      328.63      4.92 o
   4   4  11        0.06        0.68      0.39 o
   5   4  11       12.79       10.25      0.91 o
   6   4  11      183.39      176.91      4.18 o
   7   4  11        9.29        7.76      0.96 o
   8   4  11        4.85        2.93      1.20 o
   9   4  11        7.80        6.28      1.41 o
  10   4  11       17.66       22.50      2.15 o
  11   4  11        2.39        2.76      2.98 o
  12   4  11        2.44        2.60      3.25 o
  -9   5  11        9.21       10.17      3.34 o
  -8   5  11        3.56        2.78      2.85 o
  -7   5  11       14.41       13.61      1.79 o
  -6   5  11        4.58        4.30      0.87 o
  -5   5  11       53.35       63.34      2.22 o
  -4   5  11        3.81        4.62      0.83 o
  -3   5  11        0.25       -0.41      0.64 o
  -2   5  11      173.03      174.21      2.83 o
  -1   5  11      280.47      270.76      3.93 o
   0   5  11        0.01       -0.57      0.57 o
   1   5  11        0.04       -0.36      0.36 o
   2   5  11       45.39       43.55      1.19 o
   3   5  11       23.43       20.86      0.94 o
   4   5  11       53.31       56.19      1.40 o
   5   5  11      146.20      134.91      2.92 o
   6   5  11       22.24       18.23      1.92 o
   7   5  11        8.37        8.58      2.05 o
   8   5  11       13.60       12.52      3.41 o
   9   5  11       12.42       14.64      1.77 o
  10   5  11        0.10        0.10      1.27 o
  11   5  11        0.02       -2.38      2.38 o
  -8   6  11       16.90       23.78      3.90 o
  -7   6  11        9.82       12.98      1.74 o
  -6   6  11       14.59       16.53      1.21 o
  -5   6  11       82.61       73.37      2.44 o
  -4   6  11        5.25        5.51      0.86 o
  -3   6  11       75.70       68.11      2.01 o
  -2   6  11        1.81        1.25      0.51 o
  -1   6  11       51.42       43.52      1.23 o
   0   6  11      171.59      175.82      2.79 o
   1   6  11       45.70       42.09      1.33 o
   2   6  11      128.75      132.87      2.55 o
   3   6  11        0.21       -0.45      0.45 o
   4   6  11       79.79       74.65      2.20 o
   5   6  11       43.53       43.05      1.58 o
   6   6  11      172.04      162.21      3.92 o
   7   6  11       21.16       18.93      2.84 o
   8   6  11        4.97        6.13      1.06 o
   9   6  11        5.72        5.18      1.50 o
  10   6  11       11.87       15.21      1.94 o
  11   6  11        0.49        1.70      2.96 o
  -7   7  11        2.70        2.44      1.59 o
  -6   7  11        3.42        5.77      1.03 o
  -5   7  11        5.56        4.82      1.12 o
  -4   7  11       15.25       18.54      1.20 o
  -3   7  11      138.23      138.45      3.14 o
  -2   7  11       41.11       40.51      1.57 o
  -1   7  11      100.92      108.86      2.29 o
   0   7  11       44.46       39.41      1.34 o
   1   7  11       87.35       83.63      1.94 o
   2   7  11       82.51       89.18      1.75 o
   3   7  11        0.17        1.75      1.91 o
   4   7  11       11.46       11.94      0.78 o
   5   7  11        3.96        4.17      0.78 o
   6   7  11       82.17       78.18      2.20 o
   7   7  11        6.02        3.42      1.03 o
   8   7  11       17.23       15.45      1.16 o
   9   7  11        8.73       10.88      1.68 o
  10   7  11        0.07       -0.30      1.32 o
  11   7  11        2.24        6.25      3.36 o
  -6   8  11       16.19       19.00      1.38 o
  -5   8  11       62.44       50.40      2.24 o
  -4   8  11       56.03       63.26      2.36 o
  -3   8  11        0.87       -0.69      0.69 o
  -2   8  11        5.78        6.12      0.88 o
  -1   8  11       77.36       74.56      1.71 o
   0   8  11        0.04       -0.18      0.47 o
   1   8  11       81.31       86.40      1.80 o
   2   8  11       84.71       75.10      1.62 o
   3   8  11        0.23        0.85      0.57 o
   4   8  11       40.54       39.71      1.30 o
   5   8  11       23.41       21.91      1.27 o
   6   8  11        2.38        1.64      0.82 o
   7   8  11       35.37       39.58      1.95 o
   8   8  11        3.32        3.35      0.94 o
   9   8  11        1.52        1.15      1.41 o
  10   8  11        0.03       -0.25      1.41 o
  11   8  11        6.41        7.33      4.03 o
  -6   9  11        6.51        1.93      1.38 o
  -5   9  11       23.76       19.46      1.63 o
  -4   9  11       12.37       14.02      1.35 o
  -3   9  11       69.71       65.18      2.41 o
  -2   9  11       22.36       24.80      1.33 o
  -1   9  11        4.01        1.94      0.59 o
   0   9  11       22.11       19.26      0.93 o
   1   9  11      152.04      153.34      2.66 o
   2   9  11        0.25        1.08      0.59 o
   3   9  11       14.49       13.43      1.03 o
   4   9  11       15.18       12.07      0.95 o
   5   9  11       37.44       33.28      1.95 o
   6   9  11        1.45        0.94      0.83 o
   7   9  11       13.02       11.19      1.30 o
   8   9  11        6.59        4.10      1.21 o
   9   9  11        0.00       -1.36      1.36 o
  10   9  11        0.01        0.76      3.20 o
  11   9  11        1.27       -2.51      3.36 o
  -6  10  11        3.51        0.16      1.25 o
  -5  10  11        0.30       -0.34      1.01 o
  -4  10  11        7.60        6.30      1.19 o
  -3  10  11       50.72       46.78      2.16 o
  -2  10  11        7.12        7.84      1.14 o
  -1  10  11       72.57       75.23      2.28 o
   0  10  11        4.63        4.41      0.70 o
   1  10  11       61.93       54.94      1.74 o
   2  10  11       26.02       25.31      1.18 o
   3  10  11       31.43       36.49      1.40 o
   4  10  11        0.63       -0.55      0.69 o
   5  10  11        0.67        0.52      0.81 o
   6  10  11        0.07       -0.76      0.79 o
   7  10  11       22.59       21.34      2.44 o
   8  10  11        0.36       -0.96      0.96 o
   9  10  11        7.64        5.16      0.97 o
  10  10  11        0.01        1.82      3.43 o
  11  10  11        1.48        1.93      3.79 o
  -6  11  11        0.67       -0.78      1.17 o
  -5  11  11       64.85       63.56      2.96 o
  -4  11  11        0.67       -0.05      1.16 o
  -3  11  11        5.71        4.69      1.16 o
  -2  11  11        5.08        3.77      1.03 o
  -1  11  11       86.53       88.66      2.91 o
   0  11  11       29.56       22.51      1.58 o
   1  11  11       41.22       46.01      1.69 o
   2  11  11        0.03        0.40      0.69 o
   3  11  11       17.19       12.64      0.98 o
   4  11  11       12.51       12.94      1.17 o
   5  11  11       57.06       56.00      2.12 o
   6  11  11        2.54        2.85      0.97 o
   7  11  11        3.50        2.73      1.32 o
   8  11  11        6.69        6.20      1.28 o
   9  11  11        4.60        6.58      1.42 o
  10  11  11        1.31        4.30      3.61 o
  -6  12  11        0.01       -0.94      1.19 o
  -5  12  11       11.44       14.39      2.24 o
  -4  12  11        0.36       -1.19      1.19 o
  -3  12  11       30.58       32.73      3.18 o
  -2  12  11        1.84       -0.02      0.98 o
  -1  12  11       20.96       13.85      1.75 o
   0  12  11        0.01        0.34      2.25 o
   1  12  11       70.74       70.44      2.08 o
   2  12  11        1.53        1.03      0.86 o
   3  12  11       25.97       28.98      1.62 o
   4  12  11        2.24        3.44      1.16 o
   5  12  11       27.93       33.49      3.67 o
   6  12  11        2.11        3.91      1.19 o
   7  12  11        2.54        1.86      1.16 o
   8  12  11        0.97       -1.30      1.30 o
   9  12  11        0.01       -0.51      1.29 o
  10  12  11        3.18        4.86      3.94 o
  -4  13  11        0.02       -0.07      1.70 o
  -3  13  11        6.83        7.23      1.61 o
  -2  13  11       11.68        9.79      1.75 o
  -1  13  11       35.62       44.48      2.84 o
   0  13  11        0.01       -0.17      1.23 o
   1  13  11       19.29       18.37      1.43 o
   2  13  11        6.52        4.17      0.87 o
   3  13  11        0.03        0.41      0.94 o
   4  13  11        1.05        2.39      1.21 o
   5  13  11       17.59       19.78      1.77 o
   6  13  11       10.57       10.98      1.53 o
   7  13  11        3.87        4.00      1.32 o
   8  13  11        6.03        5.62      1.72 o
   9  13  11        0.23        0.54      3.47 o
  -3  14  11        5.74        4.75      2.29 o
  -2  14  11        1.01        0.72      1.45 o
  -1  14  11        0.40       -1.19      1.93 o
   0  14  11        0.58       -0.44      1.39 o
   1  14  11        6.85        6.36      1.66 o
   2  14  11        0.87        1.09      1.08 o
   3  14  11        9.40        9.97      1.33 o
   4  14  11        3.64        4.89      1.38 o
   5  14  11        0.35       -1.10      1.18 o
   6  14  11        0.08        0.43      1.87 o
   7  14  11        3.13        2.49      1.65 o
   8  14  11        1.23        0.63      3.43 o
   9  14  11        0.10        2.69      3.88 o
  -2  15  11        0.70       -1.77      1.99 o
  -1  15  11       11.31       18.58      3.29 o
   0  15  11        0.14        0.78      1.59 o
   1  15  11        0.43        1.43      2.38 o
   2  15  11        1.25       -1.14      1.14 o
   3  15  11        0.17        0.43      1.38 o
   4  15  11        0.05        0.64      1.36 o
   5  15  11        3.04        1.94      1.41 o
   6  15  11        2.29        1.14      2.69 o
   0  16  11        2.90        2.55      2.67 o
   1  16  11        5.61        8.74      3.05 o
   2  16  11        2.22        1.32      2.58 o
   3  16  11        0.50       -0.13      1.54 o
   4  16  11        0.80        0.72      2.31 o
  -2  -9  12        4.38        5.18      2.67 o
   0  -9  12        4.46        3.88      2.71 o
   1  -9  12       10.14       11.76      3.16 o
  -3  -8  12        0.21       -0.27      2.11 o
  -2  -8  12        3.08        4.89      2.60 o
  -1  -8  12        5.68        9.75      2.96 o
   0  -8  12        7.68       10.85      3.03 o
   1  -8  12        0.01       -1.79      1.79 o
   2  -8  12        3.36        3.01      1.57 o
   3  -8  12        1.14        3.97      2.42 o
  -4  -7  12        1.28        0.21      2.72 o
  -3  -7  12        0.76       -0.19      1.36 o
  -2  -7  12        1.06        3.04      1.53 o
  -1  -7  12        5.08        5.93      1.82 o
   0  -7  12        2.93        4.30      1.75 o
   1  -7  12       10.63       10.94      1.85 o
   2  -7  12       11.67       13.38      2.55 o
   3  -7  12        4.37        9.37      1.79 o
   4  -7  12        1.40        1.34      1.95 o
   5  -7  12       11.65       11.16      2.62 o
  -5  -6  12        7.58        8.49      1.96 o
  -4  -6  12        1.00        0.83      1.18 o
  -3  -6  12        1.67        3.52      1.44 o
  -2  -6  12        1.14        1.63      1.40 o
  -1  -6  12       23.08       25.82      1.95 o
   0  -6  12        6.56        9.68      1.45 o
   1  -6  12        0.08       -0.14      1.36 o
   2  -6  12        1.30       -0.41      1.22 o
   3  -6  12        3.70        3.83      1.82 o
   4  -6  12       24.99       27.22      2.27 o
   5  -6  12        5.69        6.23      2.13 o
   6  -6  12        0.75        2.13      1.93 o
   7  -6  12        0.08       -0.52      1.59 o
  -6  -5  12       12.40       12.41      2.03 o
  -5  -5  12       22.65       20.47      2.34 o
  -4  -5  12       30.99       29.53      1.71 o
  -3  -5  12        5.63        5.95      1.14 o
  -2  -5  12       28.46       29.19      1.85 o
  -1  -5  12        0.98        0.80      1.04 o
   0  -5  12        0.06       -0.26      0.80 o
   1  -5  12        1.41        0.82      0.95 o
   2  -5  12        2.22        1.34      1.21 o
   3  -5  12       23.67       25.79      2.23 o
   4  -5  12        0.00       -0.95      1.08 o
   5  -5  12       35.03       40.40      2.56 o
   6  -5  12        0.24        1.25      1.77 o
   7  -5  12        6.49        8.00      1.79 o
  -7  -4  12        8.53        9.14      2.05 o
  -6  -4  12        3.38        4.44      1.58 o
  -5  -4  12        4.51        6.11      1.11 o
  -4  -4  12       31.80       29.60      1.63 o
  -3  -4  12        8.99        6.02      1.08 o
  -2  -4  12        9.95       10.29      1.28 o
  -1  -4  12       43.95       48.55      1.73 o
   0  -4  12       17.64       13.62      1.07 o
   1  -4  12        0.02       -0.48      0.82 o
   2  -4  12       22.32       17.66      1.81 o
   3  -4  12       48.05       51.88      2.83 o
   4  -4  12        2.13        1.13      1.13 o
   5  -4  12       19.32       19.80      1.86 o
   6  -4  12        7.09        8.83      1.57 o
   7  -4  12       75.43       87.22      4.32 o
  -8  -3  12        5.18        4.80      1.08 o
  -7  -3  12        0.00       -1.14      1.18 o
  -6  -3  12       15.13       14.44      1.49 o
  -5  -3  12       14.66       14.51      1.47 o
  -4  -3  12        2.96        3.59      1.09 o
  -3  -3  12        0.01        1.13      0.99 o
  -2  -3  12        9.02       12.61      1.38 o
  -1  -3  12        6.57        6.53      0.95 o
   0  -3  12        4.93        5.70      0.84 o
   1  -3  12        3.18        1.96      0.70 o
   2  -3  12        0.01       -0.51      0.78 o
   3  -3  12        1.41       -0.75      0.96 o
   4  -3  12        0.04       -0.25      0.98 o
   5  -3  12        7.38        5.62      1.92 o
   6  -3  12        8.59        8.79      1.40 o
   7  -3  12       17.64       20.83      3.11 o
  -8  -2  12        0.15        1.08      2.62 o
  -7  -2  12        5.40        4.08      1.34 o
  -6  -2  12       30.94       33.31      1.92 o
  -5  -2  12        0.23        0.99      0.95 o
  -4  -2  12       67.40       57.95      2.37 o
  -3  -2  12       40.35       36.28      3.28 o
  -2  -2  12        2.89        1.49      0.82 o
  -1  -2  12       24.31       28.26      1.42 o
   0  -2  12      176.64      187.33      3.93 o
   1  -2  12       67.53       70.81      2.15 o
   2  -2  12       12.78       13.43      0.84 o
   3  -2  12       43.31       41.90      1.94 o
   4  -2  12       48.14       48.39      2.03 o
   5  -2  12        5.57        6.22      1.17 o
   6  -2  12        3.16        6.99      1.25 o
   7  -2  12        0.01       -0.42      0.90 o
   8  -2  12        3.83        3.00      1.77 o
  -8  -1  12        0.01       -0.67      2.51 o
  -7  -1  12        3.27        4.48      1.05 o
  -6  -1  12        2.47        1.59      0.97 o
  -5  -1  12       20.53       25.92      1.63 o
  -4  -1  12       13.61       17.14      1.38 o
  -3  -1  12        0.22        0.01      0.82 o
  -2  -1  12      112.50       94.88      2.24 o
  -1  -1  12       88.67       80.29      2.28 o
   0  -1  12        9.93       13.41      1.07 o
   1  -1  12        0.87        1.01      0.73 o
   2  -1  12       19.22       17.21      0.97 o
   3  -1  12        0.01        0.28      0.75 o
   4  -1  12       36.05       33.63      1.76 o
   5  -1  12       29.86       28.59      1.60 o
   6  -1  12       15.15       15.54      1.27 o
   7  -1  12        4.09        4.54      1.18 o
   8  -1  12        1.19        1.54      1.27 o
  -8   0  12        0.03        0.09      2.35 o
  -7   0  12       11.73       14.56      1.21 o
  -6   0  12        1.33        1.06      0.89 o
  -5   0  12        7.03        4.70      1.02 o
  -4   0  12       74.77       76.33      2.61 o
  -3   0  12      127.68      133.24      3.92 o
  -2   0  12      117.69      119.99      2.53 o
  -1   0  12       80.73       88.85      2.11 o
   0   0  12        8.98       13.80      1.67 o
   1   0  12      313.84      309.30      4.89 o
   2   0  12       18.59       17.79      1.06 o
   3   0  12      130.73      118.64      2.63 o
   4   0  12       47.16       45.16      2.35 o
   5   0  12       43.98       46.50      1.93 o
   6   0  12        4.24        5.45      0.93 o
   7   0  12       14.43       15.38      1.29 o
   8   0  12        2.11        1.65      1.24 o
   9   0  12        0.46        1.85      1.34 o
  10   0  12        6.12        4.15      2.85 o
  11   0  12        0.21       -0.67      2.78 o
  -8   1  12        2.20        2.44      2.46 o
  -7   1  12        0.47        1.82      0.83 o
  -6   1  12        0.43        0.57      0.83 o
  -5   1  12        7.56        9.66      1.44 o
  -4   1  12      108.10      115.02      3.22 o
  -3   1  12       10.16        8.43      1.07 o
  -2   1  12        0.22        0.75      0.57 o
  -1   1  12      222.89      219.94      3.76 o
   0   1  12      336.62      317.82      4.98 o
   1   1  12      112.76      120.28      2.90 o
   2   1  12       49.10       52.11      1.49 o
   3   1  12        0.01        0.40      0.54 o
   4   1  12       49.92       36.92      1.77 o
   5   1  12        5.45        2.61      0.82 o
   6   1  12        6.58        6.47      0.95 o
   7   1  12        7.24       11.12      1.05 o
   8   1  12        6.80        8.83      1.54 o
   9   1  12        9.58       11.11      1.73 o
  10   1  12        3.38        4.57      2.87 o
  11   1  12        1.33        0.02      2.62 o
  -8   2  12        0.12       -0.20      2.46 o
  -7   2  12        3.75        2.61      0.79 o
  -6   2  12        3.89        2.69      0.88 o
  -5   2  12       11.64       12.33      1.73 o
  -4   2  12       27.08       23.72      1.63 o
  -3   2  12       23.57       25.67      1.77 o
  -2   2  12        0.72        0.32      0.50 o
  -1   2  12      107.97      101.05      1.99 o
   0   2  12       19.68       21.52      0.91 o
   1   2  12      236.02      219.41      3.33 o
   2   2  12       49.54       39.84      1.15 o
   3   2  12       26.80       25.09      1.02 o
   4   2  12      108.44      105.77      3.00 o
   5   2  12        4.33        2.33      0.77 o
   6   2  12        0.32       -0.83      0.83 o
   7   2  12        2.11        0.54      0.75 o
   8   2  12        1.41       -0.44      0.99 o
   9   2  12       28.47       29.67      2.31 o
  10   2  12        0.25        1.23      1.27 o
  11   2  12        2.94        5.58      3.23 o
  -8   3  12        6.98        5.80      2.96 o
  -7   3  12        0.02       -0.38      1.25 o
  -6   3  12        1.87        1.04      1.16 o
  -5   3  12        1.28        1.61      0.88 o
  -4   3  12       34.36       42.60      1.69 o
  -3   3  12       11.87       10.37      0.93 o
  -2   3  12        0.86        0.43      0.57 o
  -1   3  12        1.27        0.55      0.47 o
   0   3  12       51.39       57.93      1.40 o
   1   3  12        6.66        2.61      0.50 o
   2   3  12       40.09       43.58      1.08 o
   3   3  12      149.54      140.14      2.35 o
   4   3  12      103.15       88.42      2.98 o
   5   3  12       15.37       14.18      1.18 o
   6   3  12       35.56       32.97      1.68 o
   7   3  12       11.27       11.95      1.27 o
   8   3  12        2.32        3.10      1.19 o
   9   3  12        0.00       -0.50      1.87 o
  10   3  12        2.31        5.71      1.54 o
  11   3  12        1.46        2.38      2.85 o
  -8   4  12        0.00       -0.18      2.67 o
  -7   4  12        3.28        2.76      1.38 o
  -6   4  12        0.74        0.74      1.21 o
  -5   4  12        6.64        3.13      0.94 o
  -4   4  12        2.15       -0.07      0.71 o
  -3   4  12        3.39        2.96      0.75 o
  -2   4  12        0.60        1.35      0.51 o
  -1   4  12        3.48        3.38      0.54 o
   0   4  12        0.99       -0.15      0.43 o
   1   4  12        0.01       -0.24      0.40 o
   2   4  12      194.67      194.29      2.75 o
   3   4  12       21.26       17.40      0.79 o
   4   4  12       38.24       40.73      1.63 o
   5   4  12        0.38       -0.26      0.71 o
   6   4  12       14.23       10.11      1.34 o
   7   4  12        0.09       -0.71      0.71 o
   8   4  12        2.05        2.18      1.19 o
   9   4  12        0.09        0.86      1.16 o
  10   4  12        0.14        0.04      1.78 o
  11   4  12        0.14        0.31      2.80 o
  -8   5  12       25.88       25.55      4.15 o
  -7   5  12        7.81        8.22      1.65 o
  -6   5  12        0.83       -0.76      0.89 o
  -5   5  12       88.08       79.31      2.98 o
  -4   5  12        9.15       12.98      1.06 o
  -3   5  12       63.89       61.17      2.46 o
  -2   5  12        7.93        5.48      0.63 o
  -1   5  12       26.63       31.54      1.09 o
   0   5  12       16.05       13.68      0.73 o
   1   5  12        4.61        4.89      0.56 o
   2   5  12       35.24       34.53      1.88 o
   3   5  12        1.11        0.71      0.53 o
   4   5  12      209.40      210.46      3.62 o
   5   5  12        2.56        3.22      0.69 o
   6   5  12       29.43       24.73      1.50 o
   7   5  12       18.62       16.60      1.26 o
   8   5  12       32.43       31.51      1.47 o
   9   5  12        2.47        2.81      1.36 o
  10   5  12        7.23        9.48      2.59 o
  11   5  12        0.00        0.36      2.82 o
  -8   6  12       13.41       17.55      3.83 o
  -7   6  12        2.87        1.47      1.45 o
  -6   6  12       42.58       50.28      2.06 o
  -5   6  12        5.66        6.26      1.08 o
  -4   6  12        0.53       -0.14      0.84 o
  -3   6  12       52.97       47.69      2.01 o
  -2   6  12        7.66        8.44      0.88 o
  -1   6  12       94.41      101.12      3.18 o
   0   6  12        0.39        0.88      0.48 o
   1   6  12      250.93      257.40      4.22 o
   2   6  12        4.90        5.64      0.72 o
   3   6  12       47.00       49.38      1.49 o
   4   6  12       26.15       30.18      1.27 o
   5   6  12       14.50       18.44      2.06 o
   6   6  12        0.03        0.77      0.90 o
   7   6  12        0.01       -0.86      0.86 o
   8   6  12        2.86        0.22      0.77 o
   9   6  12        2.55        2.27      1.34 o
  10   6  12        4.63        2.35      1.51 o
  11   6  12        3.20        3.52      3.32 o
  -6   7  12       36.87       46.76      2.07 o
  -5   7  12       43.00       40.94      2.87 o
  -4   7  12       49.57       52.31      2.17 o
  -3   7  12        2.26        1.63      0.77 o
  -2   7  12        0.33        1.02      0.71 o
  -1   7  12       54.40       55.55      1.63 o
   0   7  12        1.48        1.58      0.60 o
   1   7  12        4.73        4.84      0.71 o
   2   7  12       37.73       42.50      1.66 o
   3   7  12      382.65      353.40      5.44 o
   4   7  12       35.00       30.50      1.31 o
   5   7  12      134.23      133.56      4.42 o
   6   7  12       26.40       21.83      2.30 o
   7   7  12       43.17       42.67      2.00 o
   8   7  12       18.68       15.67      1.24 o
   9   7  12        1.28        2.06      1.96 o
  10   7  12        0.57       -0.52      2.71 o
  11   7  12        1.30        0.72      3.09 o
  -6   8  12       15.12       14.91      1.65 o
  -5   8  12        3.13        2.15      1.10 o
  -4   8  12        7.23        9.22      1.20 o
  -3   8  12       41.50       44.82      2.44 o
  -2   8  12       75.16       77.03      2.62 o
  -1   8  12        3.63        0.93      0.66 o
   0   8  12        8.86        7.02      0.67 o
   1   8  12      202.19      212.55      3.37 o
   2   8  12        0.28        0.03      0.56 o
   3   8  12        1.32        0.25      0.61 o
   4   8  12        0.59        0.41      0.73 o
   5   8  12       97.61       90.94      2.53 o
   6   8  12        7.32        6.22      1.23 o
   7   8  12       63.61       56.59      2.34 o
   8   8  12        1.49        1.80      0.93 o
   9   8  12        2.03        1.12      1.35 o
  10   8  12        6.14        3.72      3.52 o
  11   8  12        3.33        1.82      3.85 o
  -6   9  12       11.05       10.80      1.64 o
  -5   9  12        2.57        4.68      2.07 o
  -4   9  12       15.66       11.90      1.65 o
  -3   9  12       61.21       59.32      2.33 o
  -2   9  12        4.46        1.63      0.91 o
  -1   9  12        1.71        0.75      0.67 o
   0   9  12        0.69       -0.50      0.50 o
   1   9  12       12.76       16.42      1.02 o
   2   9  12       27.88       31.62      1.31 o
   3   9  12       54.26       59.72      1.74 o
   4   9  12        1.81       -0.45      0.72 o
   5   9  12        3.84        4.34      0.90 o
   6   9  12        1.12        0.83      0.84 o
   7   9  12       57.48       53.64      2.68 o
   8   9  12        4.96        3.47      1.17 o
   9   9  12        3.50        2.10      1.01 o
  10   9  12        0.01       -2.31      3.16 o
  11   9  12        0.20       -0.65      3.92 o
  -6  10  12        0.62       -0.07      1.23 o
  -5  10  12        5.67        4.44      1.35 o
  -4  10  12       29.93       32.17      2.22 o
  -3  10  12        4.09        4.67      1.06 o
  -2  10  12        1.94        1.26      1.06 o
  -1  10  12       41.57       45.84      2.06 o
   0  10  12        8.86        7.89      0.90 o
   1  10  12       69.85       63.27      1.85 o
   2  10  12        4.10        2.94      0.71 o
   3  10  12       16.61       16.99      1.04 o
   4  10  12        0.03       -0.74      0.74 o
   5  10  12       48.78       50.12      1.98 o
   6  10  12       12.39       13.36      1.21 o
   7  10  12        0.10       -1.46      1.46 o
   8  10  12        1.29       -0.12      0.99 o
   9  10  12        0.07       -1.01      1.01 o
  10  10  12        1.54        0.92      3.68 o
  -6  11  12        0.00        0.13      1.23 o
  -5  11  12        2.27        2.31      1.75 o
  -4  11  12        0.01       -0.60      1.88 o
  -3  11  12       18.38       17.64      1.67 o
  -2  11  12        9.38        7.80      1.22 o
  -1  11  12       27.81       26.55      2.01 o
   0  11  12        1.16       -0.79      1.22 o
   1  11  12      113.98      129.37      3.19 o
   2  11  12       17.96       19.55      1.17 o
   3  11  12        2.94        2.91      0.91 o
   4  11  12        0.14       -0.78      0.78 o
   5  11  12        6.20        5.92      1.08 o
   6  11  12        0.43        0.41      0.98 o
   7  11  12       14.03       10.84      1.89 o
   8  11  12        0.29       -1.02      1.02 o
   9  11  12        1.39        1.58      1.28 o
  10  11  12        0.08       -3.18      3.18 o
  -5  12  12       13.64       14.03      2.29 o
  -4  12  12       16.71       16.94      2.62 o
  -3  12  12        0.64       -1.37      2.30 o
  -2  12  12        8.36        9.33      1.69 o
  -1  12  12        9.60        9.25      1.74 o
   0  12  12       10.88        9.97      2.02 o
   1  12  12       15.15       14.44      1.51 o
   2  12  12        0.41        1.20      0.86 o
   3  12  12       13.39       16.79      1.41 o
   4  12  12        0.06       -0.63      1.03 o
   5  12  12       17.92       17.16      2.01 o
   6  12  12        4.57        4.32      1.23 o
   7  12  12        9.96        9.90      1.42 o
   8  12  12        0.21       -1.54      1.54 o
   9  12  12        2.15       -0.63      1.32 o
  -4  13  12        0.70        3.16      2.06 o
  -3  13  12        2.15        1.28      1.88 o
  -2  13  12        2.75        2.00      1.44 o
  -1  13  12        9.31        7.85      1.75 o
   0  13  12       24.41       26.42      2.32 o
   1  13  12       12.26       16.25      3.03 o
   2  13  12        0.09       -0.76      1.04 o
   3  13  12        0.07       -0.99      1.07 o
   4  13  12       15.96       14.32      2.22 o
   5  13  12       12.31       11.11      2.44 o
   6  13  12        0.55        1.81      1.25 o
   7  13  12        9.10        7.80      1.80 o
   8  13  12        0.42       -1.35      1.53 o
   9  13  12        0.46       -1.79      3.41 o
  -3  14  12        0.77        3.25      2.22 o
  -2  14  12       22.74       28.19      3.61 o
  -1  14  12        0.04        2.53      1.53 o
   0  14  12       19.83       19.03      2.24 o
   1  14  12        4.49        4.16      1.62 o
   2  14  12       15.16       14.81      2.17 o
   3  14  12        2.01        1.70      1.31 o
   4  14  12        1.44        1.53      1.31 o
   5  14  12        0.00       -0.04      1.29 o
   6  14  12        4.93        4.38      1.81 o
   7  14  12        2.50        1.46      1.67 o
   8  14  12        0.25       -1.79      3.36 o
  -1  15  12        0.07        4.35      2.64 o
   0  15  12       27.95       30.88      2.60 o
   1  15  12        0.05        2.42      2.49 o
   2  15  12        4.67        4.28      1.59 o
   3  15  12        0.01       -0.59      2.59 o
   4  15  12       19.34       20.30      2.03 o
   5  15  12        4.14        5.05      1.90 o
   6  15  12        0.32       -0.58      3.14 o
   7  15  12        2.28        6.36      3.94 o
   1  16  12        0.50        5.02      2.82 o
   2  16  12        1.92        5.47      3.00 o
   3  16  12        0.12       -0.92      1.97 o
   4  16  12        1.14        2.42      2.42 o
  -2  -8  13        1.14        2.49      2.58 o
  -1  -8  13        0.00       -1.17      2.44 o
   0  -8  13        0.40        3.38      2.67 o
   1  -8  13        1.25        0.49      2.51 o
  -3  -7  13        0.78        1.60      1.75 o
  -2  -7  13        0.43        2.71      2.31 o
  -1  -7  13        2.15       -0.58      2.22 o
   0  -7  13        7.73        9.41      3.05 o
   1  -7  13        6.35        8.07      2.64 o
   2  -7  13        0.24        0.59      1.70 o
   3  -7  13        0.26        1.88      2.06 o
  -4  -6  13        3.79        5.46      2.44 o
  -3  -6  13        2.86        1.91      1.33 o
  -2  -6  13        0.99        0.45      1.46 o
  -1  -6  13        3.97        6.75      1.88 o
   0  -6  13        0.45       -1.37      1.37 o
   1  -6  13        0.75        0.77      1.39 o
   2  -6  13        2.37       -0.12      1.37 o
   3  -6  13       15.28       19.76      2.19 o
   4  -6  13        3.44        3.47      2.15 o
   5  -6  13        7.30        7.19      2.33 o
  -5  -5  13        1.73        4.15      3.98 o
  -4  -5  13        4.23        5.33      1.15 o
  -3  -5  13        7.88        5.21      1.30 o
  -2  -5  13        0.66       -0.63      1.25 o
  -1  -5  13       41.01       46.06      2.52 o
   0  -5  13       14.06       12.31      1.82 o
   1  -5  13        0.99        0.20      1.31 o
   2  -5  13       16.58       15.88      2.91 o
   3  -5  13        3.26        1.59      1.38 o
   4  -5  13        0.88       -1.20      1.27 o
   5  -5  13        0.12       -1.37      1.68 o
   6  -5  13        0.83        2.08      1.93 o
   7  -5  13       16.17       18.55      2.31 o
  -6  -4  13       24.08       25.10      2.36 o
  -5  -4  13        3.27        4.32      1.65 o
  -4  -4  13       10.55       14.13      1.44 o
  -3  -4  13        8.54        4.71      1.09 o
  -2  -4  13       19.30       18.89      1.63 o
  -1  -4  13        4.99        6.28      1.13 o
   0  -4  13       11.09       12.74      1.10 o
   1  -4  13       13.51       15.56      1.53 o
   2  -4  13        6.10        5.98      1.46 o
   3  -4  13       22.42       21.23      2.72 o
   4  -4  13       10.50        9.59      1.62 o
   5  -4  13        9.96        6.38      1.55 o
   6  -4  13       33.83       40.61      3.68 o
   7  -4  13        3.97        2.69      1.68 o
  -7  -3  13        1.92        6.92      3.11 o
  -6  -3  13       18.19       20.11      3.97 o
  -5  -3  13       15.29       14.15      1.54 o
  -4  -3  13       24.53       23.20      1.77 o
  -3  -3  13       12.06       10.79      1.53 o
  -2  -3  13        0.28       -0.06      1.25 o
  -1  -3  13       11.12        8.29      1.30 o
   0  -3  13       75.49       71.71      2.10 o
   1  -3  13       56.99       55.20      2.53 o
   2  -3  13       17.68       16.26      1.73 o
   3  -3  13       29.00       32.79      2.27 o
   4  -3  13        0.84       -1.03      1.03 o
   5  -3  13        3.92        3.38      1.42 o
   6  -3  13        2.22       -0.81      1.25 o
   7  -3  13        1.15       -1.34      1.57 o
  -7  -2  13        4.67        2.69      2.34 o
  -6  -2  13        2.39        1.44      1.36 o
  -5  -2  13        4.56        8.04      1.25 o
  -4  -2  13       14.12       16.06      1.64 o
  -3  -2  13        6.45        5.11      1.14 o
  -2  -2  13        9.85        6.92      1.17 o
  -1  -2  13       12.82       13.13      1.15 o
   0  -2  13        7.04        8.67      1.04 o
   1  -2  13        0.14       -0.68      0.68 o
   2  -2  13        0.50        0.16      0.83 o
   3  -2  13       13.35       12.31      1.58 o
   4  -2  13        1.48        1.91      1.13 o
   5  -2  13       21.64       21.91      4.46 o
   6  -2  13        7.91       11.09      1.53 o
   7  -2  13        5.62        5.17      1.42 o
  -7  -1  13        1.24       -1.12      1.12 o
  -6  -1  13        2.72        2.54      1.09 o
  -5  -1  13       58.58       59.08      2.48 o
  -4  -1  13        3.16        3.60      1.02 o
  -3  -1  13       50.35       61.08      2.47 o
  -2  -1  13       40.61       40.06      2.01 o
  -1  -1  13        2.13        2.98      0.76 o
   0  -1  13       46.94       48.66      2.48 o
   1  -1  13       37.77       35.92      1.59 o
   2  -1  13        3.37        4.20      0.75 o
   3  -1  13        0.43        0.30      1.07 o
   4  -1  13        2.00        1.18      0.87 o
   5  -1  13        1.47        2.21      0.87 o
   6  -1  13        0.05       -0.60      0.85 o
   7  -1  13        0.11        0.48      1.00 o
   8  -1  13        0.03        0.65      1.64 o
  -8   0  13        0.28       -1.55      2.46 o
  -7   0  13       12.28       10.78      3.32 o
  -6   0  13       44.50       47.69      2.21 o
  -5   0  13        9.00        9.07      1.84 o
  -4   0  13       19.94       12.80      1.30 o
  -3   0  13       19.49       22.83      1.55 o
  -2   0  13        7.01        7.52      1.20 o
  -1   0  13       16.26       20.66      1.12 o
   0   0  13      130.81      122.44      2.96 o
   1   0  13        8.27       13.77      1.04 o
   2   0  13       46.50       55.64      1.88 o
   3   0  13       14.41       14.90      1.28 o
   4   0  13        1.47        2.04      0.87 o
   5   0  13        1.38        0.70      0.82 o
   6   0  13       24.28       25.88      1.58 o
   7   0  13        0.07        0.55      0.83 o
   8   0  13       16.38       18.46      2.68 o
   9   0  13        2.86        5.58      2.85 o
  -8   1  13        1.02        6.12      2.98 o
  -7   1  13        6.64        7.81      1.33 o
  -6   1  13       15.58       15.80      1.42 o
  -5   1  13        9.47        4.78      1.03 o
  -4   1  13        0.07        0.01      0.86 o
  -3   1  13       86.53       84.79      2.79 o
  -2   1  13       53.89       44.51      1.75 o
  -1   1  13       75.31       73.13      1.91 o
   0   1  13       33.10       31.86      1.33 o
   1   1  13        3.28        2.85      0.76 o
   2   1  13        4.51        6.81      0.82 o
   3   1  13       16.50       21.81      1.27 o
   4   1  13       80.47       76.19      2.61 o
   5   1  13       22.85       20.51      1.41 o
   6   1  13        0.10        1.45      0.85 o
   7   1  13        1.90        1.99      0.88 o
   8   1  13        1.37        1.20      1.33 o
   9   1  13        0.40        0.86      1.42 o
  10   1  13        4.80        5.09      3.09 o
  11   1  13        0.51       -1.43      2.78 o
  -8   2  13        0.04       -1.55      2.58 o
  -7   2  13        0.04       -0.92      0.92 o
  -6   2  13        6.57        7.06      1.13 o
  -5   2  13       25.60       22.27      1.58 o
  -4   2  13       35.77       34.97      1.84 o
  -3   2  13      123.25      114.28      3.28 o
  -2   2  13        3.84        5.18      0.86 o
  -1   2  13       96.50       95.27      2.01 o
   0   2  13      263.73      259.81      3.92 o
   1   2  13        0.27        0.76      0.57 o
   2   2  13        1.51        0.89      0.63 o
   3   2  13       18.21       21.51      1.18 o
   4   2  13       58.39       64.14      2.35 o
   5   2  13        9.86       11.05      1.12 o
   6   2  13        6.34        5.60      0.98 o
   7   2  13        4.04        3.38      1.14 o
   8   2  13       12.69       14.44      1.82 o
   9   2  13       26.76       31.44      4.93 o
  10   2  13        6.72        9.97      3.47 o
  11   2  13       11.38       15.26      4.03 o
  -8   3  13        0.04       -2.49      2.49 o
  -7   3  13       31.74       29.60      2.45 o
  -6   3  13        0.00       -0.15      1.26 o
  -5   3  13        0.26       -0.81      0.81 o
  -4   3  13        5.00        6.40      1.05 o
  -3   3  13       56.03       48.40      1.84 o
  -2   3  13      143.89      144.62      2.92 o
  -1   3  13        2.11        1.95      0.57 o
   0   3  13       25.19       26.01      1.05 o
   1   3  13      159.19      147.62      2.56 o
   2   3  13       96.57       98.87      1.93 o
   3   3  13        5.69        7.17      0.70 o
   4   3  13        0.08        0.46      0.76 o
   5   3  13       31.34       28.24      1.61 o
   6   3  13        1.38        1.73      0.84 o
   7   3  13       55.17       60.84      2.27 o
   8   3  13        5.14        5.34      0.90 o
   9   3  13        0.91        2.79      1.43 o
  10   3  13        1.43        2.15      2.87 o
  11   3  13        3.46        2.62      3.20 o
  -8   4  13        3.24        4.28      3.18 o
  -7   4  13       36.09       34.33      4.39 o
  -6   4  13        0.28       -0.03      0.87 o
  -5   4  13       57.89       51.32      2.19 o
  -4   4  13        2.71        4.05      1.03 o
  -3   4  13       18.93       17.70      1.52 o
  -2   4  13        3.06        1.84      0.77 o
  -1   4  13       13.65       14.06      0.82 o
   0   4  13       54.03       52.03      1.39 o
   1   4  13        1.03        0.20      0.50 o
   2   4  13        8.89        7.77      0.75 o
   3   4  13       26.73       29.89      1.20 o
   4   4  13        5.52        6.21      0.99 o
   5   4  13        5.75        6.12      0.98 o
   6   4  13        0.30       -0.26      0.75 o
   7   4  13       32.39       29.55      1.67 o
   8   4  13       23.11       26.65      1.43 o
   9   4  13       14.41       17.05      1.97 o
  10   4  13        0.43        3.54      2.87 o
  11   4  13        0.56       -1.19      2.62 o
  -8   5  13        4.89        6.52      3.25 o
  -7   5  13        0.01       -0.92      2.24 o
  -6   5  13       11.72       13.85      1.30 o
  -5   5  13       11.05        9.21      1.21 o
  -4   5  13       24.89       21.33      1.49 o
  -3   5  13       80.84       74.87      2.45 o
  -2   5  13       23.12       21.50      1.23 o
  -1   5  13       46.18       45.00      1.34 o
   0   5  13       26.81       33.04      1.53 o
   1   5  13      156.95      166.06      3.11 o
   2   5  13       45.74       45.62      1.49 o
   3   5  13        1.12        0.04      0.56 o
   4   5  13        0.03       -0.05      0.63 o
   5   5  13       16.51       16.03      1.54 o
   6   5  13       11.16       10.86      1.69 o
   7   5  13        3.54        1.81      0.88 o
   8   5  13        0.04       -0.66      1.04 o
   9   5  13       12.72       19.16      2.11 o
  10   5  13        1.80        1.93      2.80 o
  11   5  13        5.84       11.38      3.74 o
  -8   6  13        0.91        2.06      3.07 o
  -7   6  13       29.22       28.39      4.12 o
  -6   6  13        0.42       -0.43      0.91 o
  -5   6  13        4.37        4.29      1.08 o
  -4   6  13       49.38       50.85      2.17 o
  -3   6  13       39.47       40.05      1.73 o
  -2   6  13        2.95        3.08      0.82 o
  -1   6  13        3.92        4.16      0.63 o
   0   6  13       34.31       31.39      1.27 o
   1   6  13       67.36       68.39      1.83 o
   2   6  13       10.16        9.53      0.85 o
   3   6  13       90.13       83.68      2.02 o
   4   6  13       27.27       23.67      1.88 o
   5   6  13        5.35        5.40      1.04 o
   6   6  13        1.08       -0.55      0.82 o
   7   6  13       21.99       21.97      1.50 o
   8   6  13        1.97        1.51      0.86 o
   9   6  13        0.04        1.23      1.33 o
  10   6  13        1.91        3.72      3.03 o
  11   6  13        1.53        0.67      3.18 o
  -6   7  13       13.32       13.52      1.60 o
  -5   7  13       28.25       30.60      1.78 o
  -4   7  13        0.67        0.31      0.92 o
  -3   7  13       33.58       33.34      1.82 o
  -2   7  13       69.94       67.38      2.52 o
  -1   7  13       11.70       13.93      0.84 o
   0   7  13       26.52       29.79      1.96 o
   1   7  13       47.58       54.26      1.66 o
   2   7  13      159.17      160.17      3.11 o
   3   7  13        1.57        1.20      0.64 o
   4   7  13       27.44       26.18      1.40 o
   5   7  13        2.29        2.11      0.81 o
   6   7  13       30.93       28.15      2.85 o
   7   7  13       10.82        8.32      1.87 o
   8   7  13        3.13        5.09      1.03 o
   9   7  13        1.81        2.47      2.89 o
  10   7  13        7.38        7.08      3.54 o
  11   7  13        0.19        0.56      3.09 o
  -6   8  13        2.29        0.52      1.34 o
  -5   8  13       10.76        7.43      1.42 o
  -4   8  13        2.91        2.04      1.14 o
  -3   8  13       41.88       39.65      2.36 o
  -2   8  13        1.13        0.49      1.09 o
  -1   8  13        0.03       -0.63      0.63 o
   0   8  13        7.14        6.70      0.78 o
   1   8  13        2.13        2.08      0.68 o
   2   8  13        0.32       -0.61      0.61 o
   3   8  13       26.77       30.51      1.28 o
   4   8  13       53.32       50.97      1.90 o
   5   8  13        2.49        2.95      0.87 o
   6   8  13       44.17       45.43      2.17 o
   7   8  13        0.08       -0.16      0.97 o
   8   8  13        5.99        7.02      2.19 o
   9   8  13        1.56        0.13      1.35 o
  10   8  13        2.36        7.26      3.29 o
  -6   9  13        0.09        0.74      1.30 o
  -5   9  13       43.30       49.70      2.66 o
  -4   9  13        0.37       -0.09      1.08 o
  -3   9  13        5.82        3.45      1.01 o
  -2   9  13        0.11        0.44      0.83 o
  -1   9  13       28.25       24.37      1.56 o
   0   9  13        1.19        0.47      0.66 o
   1   9  13       28.30       22.45      1.19 o
   2   9  13       90.08       72.28      1.96 o
   3   9  13        5.59        6.33      0.81 o
   4   9  13        0.32       -0.69      0.77 o
   5   9  13        0.00       -0.59      0.82 o
   6   9  13       35.69       33.62      1.95 o
   7   9  13        8.06       12.33      1.41 o
   8   9  13        0.08       -0.01      0.96 o
   9   9  13        0.01       -0.64      1.31 o
  10   9  13        0.99        2.71      3.59 o
  -6  10  13        1.00        0.18      1.34 o
  -5  10  13        0.81       -1.48      1.48 o
  -4  10  13        0.55        2.37      2.33 o
  -3  10  13       80.15       86.70      3.01 o
  -2  10  13        0.12       -0.83      0.83 o
  -1  10  13        0.14       -0.64      1.03 o
   0  10  13        0.55       -1.00      1.00 o
   1  10  13       12.77       13.05      1.15 o
   2  10  13        6.21        6.74      0.87 o
   3  10  13        0.03       -0.63      0.73 o
   4  10  13       11.48        9.70      1.10 o
   5  10  13        0.87       -0.30      0.87 o
   6  10  13       42.49       43.37      2.34 o
   7  10  13        2.90        3.04      1.18 o
   8  10  13        2.22        0.42      1.05 o
   9  10  13        0.18       -0.80      1.11 o
  10  10  13        1.55       -1.12      3.34 o
  -6  11  13        0.00        0.81      1.34 o
  -5  11  13       26.76       36.35      3.36 o
  -4  11  13       12.16       12.78      2.88 o
  -3  11  13        9.70       10.01      1.66 o
  -2  11  13        0.37       -0.01      1.27 o
  -1  11  13       28.63       29.16      2.21 o
   0  11  13        2.65        0.02      1.71 o
   1  11  13        1.36        0.39      0.85 o
   2  11  13       14.81       14.69      1.23 o
   3  11  13        4.41        5.32      1.19 o
   4  11  13        0.17       -0.97      0.97 o
   5  11  13        2.56        2.11      1.13 o
   6  11  13       10.77       11.34      1.45 o
   7  11  13        8.99        7.75      2.04 o
   8  11  13        0.00        0.55      1.65 o
   9  11  13        0.43        1.23      1.89 o
  10  11  13        0.02        1.75      3.72 o
  -4  12  13        1.52        1.99      1.99 o
  -3  12  13       15.04       16.70      3.47 o
  -2  12  13        1.47        2.77      1.46 o
  -1  12  13       13.20       11.89      1.84 o
   0  12  13       48.28       61.04      3.28 o
   1  12  13       36.36       37.48      2.12 o
   2  12  13        5.71        3.97      1.15 o
   3  12  13        1.26       -0.20      1.01 o
   4  12  13       34.93       35.49      2.61 o
   5  12  13        3.53        2.78      1.26 o
   6  12  13        3.26        2.54      1.22 o
   7  12  13        1.79        1.82      1.23 o
   8  12  13        0.54        1.03      1.95 o
   9  12  13        0.10        0.71      1.43 o
  -3  13  13        4.43        4.89      2.35 o
  -2  13  13        4.08        4.36      1.60 o
  -1  13  13       11.36       15.19      1.99 o
   0  13  13        3.15        4.34      1.63 o
   1  13  13       19.72       19.42      1.79 o
   2  13  13        8.51       12.63      1.92 o
   3  13  13        8.91       11.35      1.57 o
   4  13  13        0.47       -0.86      1.24 o
   5  13  13        1.46        1.79      1.32 o
   6  13  13       20.93       21.70      1.93 o
   7  13  13        0.18        0.10      1.54 o
   8  13  13        0.00       -0.22      3.29 o
   9  13  13        0.16       -2.31      3.50 o
  -2  14  13        5.52        9.97      2.80 o
  -1  14  13        4.59        2.32      1.62 o
   0  14  13       15.49       18.31      2.22 o
   1  14  13        6.58       10.22      2.94 o
   2  14  13        5.31        4.07      1.74 o
   3  14  13        3.04        6.00      2.03 o
   4  14  13       17.10       20.01      1.94 o
   5  14  13       14.08       14.66      1.81 o
   6  14  13        3.22        2.10      2.02 o
   7  14  13        4.25       10.82      4.21 o
   8  14  13        8.67       10.76      4.44 o
   0  15  13        0.04        0.69      2.60 o
   1  15  13        1.91        6.50      2.67 o
   2  15  13        0.05        0.83      1.46 o
   3  15  13        4.84        3.62      2.00 o
   4  15  13        0.76        2.57      1.92 o
   5  15  13        0.26        2.75      1.92 o
   6  15  13        4.03        4.37      3.68 o
   7  15  13        0.93        3.65      3.81 o
   1  16  13       10.23       11.20      3.43 o
   3  16  13        0.01        0.87      2.20 o
  -2  -7  14        0.00        0.78      2.33 o
  -1  -7  14        3.91        5.67      2.73 o
   0  -7  14       11.51       12.86      3.29 o
   1  -7  14        0.28        2.40      2.60 o
  -3  -6  14        8.39        6.83      2.00 o
  -2  -6  14        0.05       -1.34      2.08 o
  -1  -6  14        8.01        6.23      2.71 o
   0  -6  14        1.37       -1.55      2.08 o
   1  -6  14        0.02        1.43      2.22 o
   2  -6  14        0.07       -1.34      1.37 o
   3  -6  14        0.51       -0.47      1.97 o
  -4  -5  14        2.20        2.60      2.48 o
  -3  -5  14        0.35       -0.87      1.15 o
  -2  -5  14        0.06       -1.07      1.32 o
  -1  -5  14        0.74        0.36      1.97 o
   0  -5  14       13.17       18.99      2.23 o
   1  -5  14        2.14        3.26      1.58 o
   2  -5  14        0.04       -0.77      1.24 o
   3  -5  14        4.30        1.53      1.50 o
   4  -5  14        0.01        0.40      1.86 o
   5  -5  14        0.00       -0.99      1.57 o
  -5  -4  14        4.21        3.73      3.16 o
  -4  -4  14        1.03        0.28      1.33 o
  -3  -4  14        2.40        3.77      1.10 o
  -2  -4  14        0.02       -0.54      0.95 o
  -1  -4  14        0.00       -0.13      0.94 o
   0  -4  14       10.91       11.55      1.92 o
   1  -4  14       10.64        9.74      1.72 o
   2  -4  14       21.01       19.59      2.05 o
   3  -4  14        4.27        5.27      1.55 o
   4  -4  14        0.08       -1.31      1.31 o
   5  -4  14       11.20       13.42      2.40 o
   6  -4  14        0.37       -1.57      1.70 o
  -6  -3  14        3.43        8.74      3.09 o
  -5  -3  14       17.39       19.97      4.57 o
  -4  -3  14        0.06       -0.38      1.11 o
  -3  -3  14        4.42        4.68      1.27 o
  -2  -3  14        0.00        0.15      1.06 o
  -1  -3  14       10.18       12.80      1.33 o
   0  -3  14        7.17        6.31      0.98 o
   1  -3  14        0.05        0.12      1.00 o
   2  -3  14       37.18       46.11      2.99 o
   3  -3  14        0.43        0.18      1.28 o
   4  -3  14       13.15       14.55      1.84 o
   5  -3  14        2.36        0.31      1.37 o
   6  -3  14        1.69       -0.69      1.97 o
   7  -3  14        1.25        3.32      1.75 o
  -6  -2  14        3.58        3.74      1.60 o
  -5  -2  14       18.23       20.71      1.76 o
  -4  -2  14        9.83       10.15      1.37 o
  -3  -2  14       20.40       28.34      1.84 o
  -2  -2  14       34.30       32.18      1.91 o
  -1  -2  14        4.58        4.63      1.05 o
   0  -2  14        7.07        6.00      1.05 o
   1  -2  14        0.02       -0.91      0.91 o
   2  -2  14        5.31        4.46      1.39 o
   3  -2  14        3.58        6.04      1.54 o
   4  -2  14       71.01       87.33      7.14 o
   5  -2  14        0.71        1.93      1.33 o
   6  -2  14       62.22       69.09      3.87 o
   7  -2  14       10.41       11.68      2.13 o
  -7  -1  14        4.15        4.05      1.62 o
  -6  -1  14        0.13       -0.57      1.33 o
  -5  -1  14        2.41        1.43      1.07 o
  -4  -1  14        1.07        2.56      1.07 o
  -3  -1  14        0.77        0.30      0.92 o
  -2  -1  14        1.07        0.45      1.01 o
  -1  -1  14       32.77       36.89      1.78 o
   0  -1  14       22.66       18.19      1.30 o
   1  -1  14       10.68       13.61      1.14 o
   2  -1  14       65.94       71.89      2.35 o
   3  -1  14        6.03        6.05      1.11 o
   4  -1  14        0.12       -0.39      1.12 o
   5  -1  14        0.26       -0.36      1.29 o
   6  -1  14       70.78       76.65      3.38 o
   7  -1  14       20.16       23.88      3.52 o
  -7   0  14        8.46        7.00      2.38 o
  -6   0  14        2.04        1.66      1.30 o
  -5   0  14        7.43        4.98      1.13 o
  -4   0  14        3.48        1.79      0.98 o
  -3   0  14        0.15       -0.70      0.88 o
  -2   0  14        4.44        3.53      1.07 o
  -1   0  14       16.21       14.29      1.02 o
   0   0  14       18.53       16.96      1.09 o
   1   0  14        7.60        7.30      0.98 o
   2   0  14        1.03       -0.07      0.80 o
   3   0  14       43.65       44.33      2.10 o
   4   0  14       47.52       44.72      2.13 o
   5   0  14        7.44        7.59      1.18 o
   6   0  14        0.36       -0.35      1.17 o
   7   0  14        8.35       10.22      1.30 o
   8   0  14       17.20       21.40      1.64 o
  -7   1  14        6.87        6.54      1.39 o
  -6   1  14        0.14        1.98      1.50 o
  -5   1  14       21.37       16.00      1.42 o
  -4   1  14        4.69        3.45      1.41 o
  -3   1  14       17.84       14.63      1.71 o
  -2   1  14        4.00        2.23      0.98 o
  -1   1  14       39.15       41.63      1.56 o
   0   1  14       30.09       36.21      1.45 o
   1   1  14        1.19        0.13      0.63 o
   2   1  14        9.81        8.01      1.11 o
   3   1  14       34.06       33.37      3.27 o
   4   1  14       32.99       34.98      1.94 o
   5   1  14        4.69        6.36      1.17 o
   6   1  14       17.58       16.85      1.41 o
   7   1  14        5.29        5.92      1.12 o
   8   1  14        2.63        4.15      0.87 o
   9   1  14       31.06       36.97      4.86 o
  10   1  14       11.26       10.98      3.61 o
  -7   2  14        6.39        4.46      1.26 o
  -6   2  14        9.64       10.50      1.32 o
  -5   2  14       18.80       14.56      1.53 o
  -4   2  14        3.40        4.74      1.05 o
  -3   2  14       15.86       11.48      1.28 o
  -2   2  14        5.71        5.84      1.36 o
  -1   2  14        0.09       -0.47      0.62 o
   0   2  14        9.88       10.87      0.91 o
   1   2  14        3.65        3.11      0.69 o
   2   2  14        0.69        0.76      0.60 o
   3   2  14       60.93       53.35      3.31 o
   4   2  14       32.85       31.95      1.82 o
   5   2  14       13.18       12.92      1.27 o
   6   2  14        1.10        2.80      0.97 o
   7   2  14        4.57        4.11      1.05 o
   8   2  14       39.92       42.92      1.99 o
   9   2  14        6.68       10.85      3.25 o
  10   2  14        1.12        1.66      2.89 o
  11   2  14        0.10        2.31      3.11 o
  -7   3  14       16.86       14.32      1.41 o
  -6   3  14        2.90        2.67      1.05 o
  -5   3  14        1.03        1.61      1.00 o
  -4   3  14        0.02        1.10      0.92 o
  -3   3  14       15.67       13.51      1.32 o
  -2   3  14        3.94        1.38      0.78 o
  -1   3  14       79.73       84.54      1.94 o
   0   3  14       52.89       53.76      1.50 o
   1   3  14       21.31       22.44      1.12 o
   2   3  14        7.96        4.53      0.73 o
   3   3  14      133.97      126.62      3.65 o
   4   3  14       22.46       26.71      2.58 o
   5   3  14       27.22       27.81      1.68 o
   6   3  14        2.56        1.59      0.94 o
   7   3  14       18.92       18.92      2.04 o
   8   3  14        2.79        2.90      0.93 o
   9   3  14        0.47        7.78      3.00 o
  10   3  14        2.42        5.45      3.18 o
  11   3  14        2.23        3.05      3.36 o
  -7   4  14        1.31        2.04      0.91 o
  -6   4  14       16.76       16.32      1.43 o
  -5   4  14       19.94       15.78      1.53 o
  -4   4  14        4.30        2.84      1.01 o
  -3   4  14       27.90       27.92      1.67 o
  -2   4  14       52.98       64.65      2.12 o
  -1   4  14       30.30       26.24      1.11 o
   0   4  14       29.99       25.02      1.06 o
   1   4  14      250.42      258.07      4.37 o
   2   4  14        8.75        8.03      0.79 o
   3   4  14       22.08       22.72      1.54 o
   4   4  14       31.39       31.48      1.80 o
   5   4  14       27.90       25.38      1.58 o
   6   4  14        1.19        2.31      0.95 o
   7   4  14        0.61        1.02      0.88 o
   8   4  14       25.67       27.01      1.63 o
   9   4  14        7.46       10.34      1.79 o
  10   4  14        3.41        2.49      2.80 o
  11   4  14        0.00        1.25      2.96 o
  -7   5  14        8.22        9.23      3.25 o
  -6   5  14       15.55       16.08      1.44 o
  -5   5  14        0.05       -0.07      0.96 o
  -4   5  14        5.77        4.81      1.09 o
  -3   5  14       54.40       57.16      2.34 o
  -2   5  14       41.28       43.26      1.78 o
  -1   5  14        4.41        6.19      0.73 o
   0   5  14        2.28        1.79      0.66 o
   1   5  14        9.50        7.44      0.87 o
   2   5  14        3.26        3.61      0.70 o
   3   5  14      139.36      147.71      3.21 o
   4   5  14        6.05        6.98      1.25 o
   5   5  14        3.23        3.97      1.00 o
   6   5  14        1.72        1.14      0.92 o
   7   5  14        4.84        4.39      1.15 o
   8   5  14       15.03       12.93      1.25 o
   9   5  14        4.60        8.47      1.81 o
  10   5  14        7.22        7.33      3.36 o
  11   5  14        0.72        1.75      3.20 o
  -7   6  14        1.61        3.25      2.89 o
  -6   6  14        1.35        0.83      1.87 o
  -5   6  14       22.72       21.78      1.60 o
  -4   6  14        0.17        0.27      0.94 o
  -3   6  14       18.12       21.52      1.54 o
  -2   6  14       18.14       20.64      1.44 o
  -1   6  14       76.76       80.74      2.41 o
   0   6  14       12.05       10.84      0.93 o
   1   6  14      167.80      175.24      3.34 o
   2   6  14       34.70       38.17      1.47 o
   3   6  14        5.33        5.02      0.76 o
   4   6  14        0.03        0.53      0.87 o
   5   6  14       31.65       31.79      1.86 o
   6   6  14        5.39        6.27      1.08 o
   7   6  14        1.64        1.47      0.96 o
   8   6  14        0.00        0.64      0.91 o
   9   6  14        2.61        3.64      1.52 o
  10   6  14        6.97        9.37      3.61 o
  -7   7  14        6.52       11.83      3.52 o
  -6   7  14        0.00       -0.63      1.20 o
  -5   7  14        0.01        0.42      1.33 o
  -4   7  14        8.57        8.96      1.66 o
  -3   7  14       30.36       35.35      1.94 o
  -2   7  14        0.07        0.52      0.99 o
  -1   7  14        0.01       -0.33      0.71 o
   0   7  14        1.21        0.57      0.64 o
   1   7  14       77.35       81.52      2.13 o
   2   7  14        0.45        0.96      0.67 o
   3   7  14       90.78      110.06      2.50 o
   4   7  14       10.17       11.03      1.07 o
   5   7  14        5.77        4.20      1.13 o
   6   7  14       17.05       15.22      1.40 o
   7   7  14        9.56        9.02      1.50 o
   8   7  14        3.38        3.67      1.04 o
   9   7  14        0.94        2.89      2.78 o
  10   7  14        2.36        2.46      3.18 o
  -6   8  14        0.05        1.84      1.41 o
  -5   8  14       25.55       30.82      2.15 o
  -4   8  14        4.69        3.51      1.25 o
  -3   8  14        8.98        8.35      1.46 o
  -2   8  14       28.56       27.04      2.06 o
  -1   8  14       52.34       46.48      2.54 o
   0   8  14        5.20        4.16      0.82 o
   1   8  14        0.29       -0.52      0.67 o
   2   8  14       54.92       55.67      1.77 o
   3   8  14       36.52       41.80      2.03 o
   4   8  14        0.92       -0.37      1.00 o
   5   8  14       16.99       19.32      1.54 o
   6   8  14        0.01        1.29      0.99 o
   7   8  14        5.89        7.00      1.23 o
   8   8  14        0.02       -0.04      0.94 o
   9   8  14        5.48        6.04      3.15 o
  10   8  14        3.19        4.59      3.14 o
  -6   9  14        2.48        3.54      1.55 o
  -5   9  14        0.92        2.58      1.75 o
  -4   9  14        6.58        4.62      1.43 o
  -3   9  14        1.17        0.82      1.00 o
  -2   9  14       36.49       38.34      2.91 o
  -1   9  14        0.40       -0.53      1.12 o
   0   9  14       26.71       28.50      2.50 o
   1   9  14       37.44       38.50      2.19 o
   2   9  14       20.93       20.16      1.18 o
   3   9  14        1.43        1.03      0.84 o
   4   9  14       43.92       41.17      1.87 o
   5   9  14       18.12       21.19      1.70 o
   6   9  14       48.25       49.20      2.38 o
   7   9  14        6.04        3.89      1.24 o
   8   9  14        6.34        7.94      1.27 o
   9   9  14        2.23        1.98      1.10 o
  10   9  14        0.13        0.94      3.47 o
  -5  10  14        1.93        0.07      1.77 o
  -4  10  14       18.71       18.08      1.92 o
  -3  10  14        0.55        0.28      1.31 o
  -2  10  14        6.82        6.04      2.21 o
  -1  10  14        0.78       -0.89      1.11 o
   0  10  14       19.87       18.45      1.56 o
   1  10  14        3.65        1.84      0.91 o
   2  10  14       41.86       46.45      1.92 o
   3  10  14       28.65       30.52      1.60 o
   4  10  14        1.74        2.21      0.92 o
   5  10  14       16.70       16.04      1.36 o
   6  10  14        0.04        1.19      1.12 o
   7  10  14       11.96        9.80      1.70 o
   8  10  14        0.53        1.18      1.38 o
   9  10  14        0.11       -1.15      1.15 o
  10  10  14        0.16       -0.16      3.47 o
  -4  11  14        0.37       -1.50      1.70 o
  -3  11  14        0.02       -1.25      1.25 o
  -2  11  14       50.12       49.65      2.91 o
  -1  11  14        0.34       -1.09      1.21 o
   0  11  14        5.05        5.43      1.57 o
   1  11  14       20.31       17.01      2.66 o
   2  11  14       59.90       54.11      2.10 o
   3  11  14        1.71        1.89      1.09 o
   4  11  14       16.32       14.64      1.61 o
   5  11  14        4.02        2.92      1.54 o
   6  11  14        1.48        0.52      1.17 o
   7  11  14       22.45       22.90      3.77 o
   8  11  14        2.12        3.08      2.26 o
   9  11  14        0.81       -0.14      1.32 o
  -3  12  14        5.02        5.85      2.40 o
  -2  12  14        2.00        0.62      1.33 o
  -1  12  14        0.96       -0.56      1.56 o
   0  12  14       11.48       13.54      1.91 o
   1  12  14        0.15       -0.30      1.12 o
   2  12  14        2.31        0.68      1.14 o
   3  12  14       17.84       20.64      2.09 o
   4  12  14       10.69       10.66      1.60 o
   5  12  14       23.74       23.62      1.92 o
   6  12  14        0.85        1.08      1.25 o
   7  12  14        4.44        4.55      1.72 o
   8  12  14        7.09        8.97      2.05 o
   9  12  14        2.16        8.25      4.12 o
  -3  13  14        6.24        5.38      2.38 o
  -2  13  14        0.65        0.36      2.15 o
  -1  13  14        1.33        1.41      1.46 o
   0  13  14        0.01       -1.23      1.43 o
   1  13  14       13.86       12.28      3.00 o
   2  13  14       31.42       36.88      2.77 o
   3  13  14        0.30       -0.89      1.23 o
   4  13  14        0.24        0.22      1.29 o
   5  13  14       40.22       51.57      2.81 o
   6  13  14        4.59        3.34      3.09 o
   7  13  14        5.54        8.41      1.96 o
   8  13  14        0.11       -0.72      3.34 o
  -1  14  14       17.23       14.63      3.23 o
   0  14  14        0.54       -0.21      1.50 o
   1  14  14        4.65        5.54      2.55 o
   2  14  14        4.77        4.03      1.65 o
   3  14  14        2.94        4.46      1.93 o
   4  14  14        4.07        4.04      1.51 o
   5  14  14        0.01       -0.49      1.79 o
   6  14  14        1.35        3.82      2.39 o
   7  14  14       12.08       20.71      4.75 o
   0  15  14        2.60       -1.32      2.42 o
   1  15  14        7.58        8.34      3.03 o
   2  15  14        1.00        1.65      2.43 o
   3  15  14        0.02        0.98      1.88 o
   4  15  14        0.21       -1.72      1.72 o
   5  15  14        7.59        6.12      3.76 o
   6  15  14        2.72        0.94      3.74 o
   4  16  14        2.20        1.99      3.72 o
  -1  -6  15        2.98        4.71      2.80 o
   0  -6  15        1.39        2.08      2.67 o
   1  -6  15       11.83       22.88      3.81 o
   2  -6  15        2.31        1.50      2.44 o
  -3  -5  15        3.46        3.57      2.01 o
  -2  -5  15        2.94        0.74      2.67 o
  -1  -5  15        2.83        0.25      2.15 o
   0  -5  15       35.67       44.55      4.53 o
   1  -5  15        4.72        4.46      2.42 o
   2  -5  15        0.01       -0.32      1.42 o
   3  -5  15        0.82        3.41      2.31 o
  -4  -4  15        1.90        3.09      2.51 o
  -3  -4  15        0.76        0.42      1.58 o
  -2  -4  15        3.75        3.86      1.15 o
  -1  -4  15        8.34       10.91      2.80 o
   0  -4  15       22.85       23.47      2.45 o
   1  -4  15        0.65        0.76      1.44 o
   2  -4  15       33.61       34.73      2.71 o
   3  -4  15        0.31       -1.25      1.25 o
   4  -4  15        0.06       -0.83      1.95 o
   5  -4  15        5.43        4.86      2.06 o
  -5  -3  15        0.01        1.39      2.55 o
  -4  -3  15        2.39        1.94      2.35 o
  -3  -3  15        5.50        6.47      1.44 o
  -2  -3  15        9.66        8.96      1.28 o
  -1  -3  15        5.75        8.86      1.30 o
   0  -3  15        1.76        3.31      1.61 o
   1  -3  15       12.86       12.70      1.85 o
   2  -3  15        8.25       11.28      1.82 o
   3  -3  15        0.33       -0.91      1.23 o
   4  -3  15       43.19       47.51      3.00 o
   5  -3  15        0.14       -0.76      1.90 o
   6  -3  15        2.64        1.95      2.02 o
  -5  -2  15        5.40        6.42      2.95 o
  -4  -2  15        8.74        9.02      1.45 o
  -3  -2  15        0.75        0.40      1.64 o
  -2  -2  15        9.62       11.86      1.51 o
  -1  -2  15       49.83       50.30      2.51 o
   0  -2  15       29.63       30.62      2.53 o
   1  -2  15        0.83        0.03      1.10 o
   2  -2  15        0.83        1.49      1.45 o
   3  -2  15       92.19       97.15      4.14 o
   4  -2  15       44.35       52.96      3.06 o
   5  -2  15       10.79       14.80      1.88 o
   6  -2  15        0.10        1.97      2.13 o
   7  -2  15        8.75        5.40      1.93 o
  -6  -1  15        5.60        6.97      3.14 o
  -5  -1  15        3.00        3.66      2.34 o
  -4  -1  15        1.86        2.55      1.16 o
  -3  -1  15        3.61        2.63      1.14 o
  -2  -1  15       36.48       40.24      3.34 o
  -1  -1  15        2.01        4.18      1.03 o
   0  -1  15        6.95        7.48      0.98 o
   1  -1  15       54.48       59.41      2.63 o
   2  -1  15        0.96        1.13      1.19 o
   3  -1  15        4.57        7.07      1.53 o
   4  -1  15        0.00       -0.31      2.08 o
   5  -1  15       33.47       38.87      2.61 o
   6  -1  15       49.26       59.64      3.22 o
   7  -1  15       36.16       43.32      3.52 o
   8  -1  15        0.15       -0.18      1.08 o
  -6   0  15        0.13       -0.62      1.38 o
  -5   0  15        5.46        4.50      1.55 o
  -4   0  15        8.73        9.59      1.36 o
  -3   0  15        7.30        7.92      1.30 o
  -2   0  15        7.78       10.15      1.40 o
  -1   0  15        0.01        0.60      0.88 o
   0   0  15       76.44       81.03      2.25 o
   1   0  15       53.88       54.93      2.09 o
   2   0  15        0.00       -0.35      1.05 o
   3   0  15       45.91       57.77      2.50 o
   4   0  15       26.27       27.12      1.77 o
   5   0  15        1.56       -0.03      1.00 o
   6   0  15        0.81        1.40      1.36 o
   7   0  15       19.58       24.00      2.69 o
   8   0  15        4.81        7.33      1.39 o
  -6   1  15       23.42       26.27      2.52 o
  -5   1  15        3.80        3.98      1.18 o
  -4   1  15        6.20        6.04      1.27 o
  -3   1  15       12.77        9.86      1.35 o
  -2   1  15       26.56       32.80      2.85 o
  -1   1  15        3.64        4.61      1.01 o
   0   1  15       35.97       40.38      1.60 o
   1   1  15        1.54        0.72      0.70 o
   2   1  15        7.90        5.29      1.08 o
   3   1  15        2.51        1.32      0.95 o
   4   1  15       11.57       13.97      1.41 o
   5   1  15       35.04       34.08      1.98 o
   6   1  15       31.27       38.62      2.13 o
   7   1  15        1.24        1.00      1.06 o
   8   1  15        2.07        2.09      1.13 o
  -7   2  15        0.05       -0.18      1.54 o
  -6   2  15       15.10       16.10      1.91 o
  -5   2  15        0.19        0.35      1.02 o
  -4   2  15        2.08        3.05      1.10 o
  -3   2  15        5.77        4.85      1.75 o
  -2   2  15        5.32        4.95      1.12 o
  -1   2  15       28.31       26.92      1.51 o
   0   2  15       22.55       22.62      1.43 o
   1   2  15       18.88       17.26      1.25 o
   2   2  15        0.05       -0.82      0.82 o
   3   2  15        0.16       -0.39      0.87 o
   4   2  15       26.99       26.75      1.94 o
   5   2  15       16.96       18.24      1.51 o
   6   2  15        0.99        0.02      0.99 o
   7   2  15        3.57        2.97      1.30 o
   8   2  15        2.05        1.35      1.31 o
   9   2  15        1.14       -2.42      2.42 o
  10   2  15        2.83        6.99      3.38 o
  -7   3  15        2.20        7.78      3.07 o
  -6   3  15        6.16        8.99      1.66 o
  -5   3  15        3.00        3.33      1.09 o
  -4   3  15       42.16       46.64      2.27 o
  -3   3  15       50.79       49.27      2.95 o
  -2   3  15       62.18       65.87      3.19 o
  -1   3  15        8.76        8.18      0.98 o
   0   3  15       35.70       35.92      1.33 o
   1   3  15       60.69       57.55      2.05 o
   2   3  15        1.51       -0.33      0.71 o
   3   3  15       27.69       26.25      2.22 o
   4   3  15        2.70        1.01      1.41 o
   5   3  15        0.20        1.63      1.28 o
   6   3  15       14.06       16.30      1.45 o
   7   3  15        0.01       -0.88      0.88 o
   8   3  15        3.53        5.09      1.09 o
   9   3  15        3.33        4.44      2.98 o
  10   3  15       11.08       14.66      4.12 o
  -7   4  15        5.65        5.30      1.15 o
  -6   4  15       14.11       17.00      3.73 o
  -5   4  15        0.44        0.09      1.25 o
  -4   4  15       14.84       13.61      1.56 o
  -3   4  15        0.11       -0.91      0.91 o
  -2   4  15       53.42       58.06      2.37 o
  -1   4  15       14.48       15.21      1.09 o
   0   4  15       36.48       35.63      1.47 o
   1   4  15        0.00       -0.63      0.63 o
   2   4  15        0.01        0.28      0.72 o
   3   4  15       11.78        7.62      1.38 o
   4   4  15       51.62       48.03      2.26 o
   5   4  15        1.20        0.31      0.90 o
   6   4  15        2.41        2.38      0.98 o
   7   4  15        4.70        5.30      1.90 o
   8   4  15        0.23        0.07      1.23 o
   9   4  15        0.00        2.87      2.82 o
  10   4  15        0.75        3.16      2.96 o
  -7   5  15        3.18        6.32      3.09 o
  -6   5  15        0.91        1.90      1.30 o
  -5   5  15       16.89       18.39      1.80 o
  -4   5  15       15.13       19.03      1.56 o
  -3   5  15       39.33       47.09      2.60 o
  -2   5  15       15.80       15.59      1.45 o
  -1   5  15       33.56       36.49      1.72 o
   0   5  15       75.53       78.63      2.86 o
   1   5  15       47.83       51.35      1.73 o
   2   5  15       21.60       18.45      1.50 o
   3   5  15       28.33       30.16      1.75 o
   4   5  15        1.87        1.85      1.02 o
   5   5  15        1.95        1.73      0.95 o
   6   5  15        2.65       -0.01      0.91 o
   7   5  15        2.18        1.11      0.99 o
   8   5  15        1.59        3.38      1.06 o
   9   5  15       16.95       21.67      4.24 o
  10   5  15        0.63        2.29      3.16 o
  -7   6  15        6.08       11.47      3.47 o
  -6   6  15        6.64        8.76      1.59 o
  -5   6  15        0.14        0.77      1.09 o
  -4   6  15        0.72        0.29      1.02 o
  -3   6  15       25.92       31.44      1.86 o
  -2   6  15       54.89       58.43      4.30 o
  -1   6  15        0.88        0.28      1.01 o
   0   6  15       53.33       58.40      1.89 o
   1   6  15       11.08       13.56      1.07 o
   2   6  15        0.62       -0.27      0.70 o
   3   6  15        4.52        4.89      0.98 o
   4   6  15       28.02       21.91      1.64 o
   5   6  15        2.00        2.90      1.04 o
   6   6  15        2.41        1.88      1.00 o
   7   6  15        8.12       10.66      1.38 o
   8   6  15        5.61        5.56      1.13 o
   9   6  15        0.32       -0.56      2.71 o
  10   6  15        1.50        8.16      3.50 o
  -7   7  15        4.62        5.13      3.16 o
  -6   7  15        0.56       -0.45      1.32 o
  -5   7  15       15.52       24.33      3.55 o
  -4   7  15       21.21       23.07      1.99 o
  -3   7  15        0.02        0.20      1.15 o
  -2   7  15        7.81        5.71      3.29 o
  -1   7  15       22.78       23.54      1.97 o
   0   7  15       37.15       42.44      1.66 o
   1   7  15        0.01        0.31      0.77 o
   2   7  15       96.90      101.80      2.89 o
   3   7  15       26.73       30.74      1.57 o
   4   7  15        3.23        3.99      1.14 o
   5   7  15       13.26       10.57      1.32 o
   6   7  15        4.60        2.51      1.03 o
   7   7  15       12.60        9.87      1.39 o
   8   7  15        2.59        1.35      1.30 o
   9   7  15        2.45        1.28      2.85 o
  10   7  15        4.07        9.70      3.70 o
  -6   8  15        9.63       10.08      1.88 o
  -5   8  15        1.27       -0.56      1.68 o
  -4   8  15        0.05       -0.94      1.23 o
  -3   8  15       15.57       17.93      1.89 o
  -2   8  15       45.64       41.98      2.63 o
  -1   8  15        1.00        1.86      1.21 o
   0   8  15       24.21       23.27      1.66 o
   1   8  15       42.82       42.71      1.68 o
   2   8  15       30.35       27.58      1.49 o
   3   8  15        2.27        2.27      0.93 o
   4   8  15       92.46       90.69      3.16 o
   5   8  15        2.16        2.90      1.09 o
   6   8  15        4.59        4.02      1.20 o
   7   8  15        0.05       -0.46      1.02 o
   8   8  15        7.93        7.40      1.28 o
   9   8  15        1.78        0.69      1.06 o
  10   8  15        0.09        0.67      2.98 o
  -5   9  15        0.00        1.10      1.70 o
  -4   9  15       14.55       13.76      1.76 o
  -3   9  15        0.02       -1.09      1.21 o
  -2   9  15        0.09       -1.15      1.15 o
  -1   9  15        7.29       10.23      1.59 o
   0   9  15       33.67       31.38      1.92 o
   1   9  15        4.04        3.33      0.96 o
   2   9  15        0.41       -0.74      0.74 o
   3   9  15       12.12       12.92      1.23 o
   4   9  15       36.07       32.05      1.72 o
   5   9  15        5.28        5.72      1.26 o
   6   9  15        1.73        1.65      1.11 o
   7   9  15        0.11       -1.01      1.01 o
   8   9  15        1.43        1.86      1.40 o
   9   9  15        0.46        0.71      1.43 o
  -4  10  15        0.48       -1.73      1.73 o
  -3  10  15        1.95        1.47      1.32 o
  -2  10  15       25.70       23.05      2.91 o
  -1  10  15        6.00        5.54      1.51 o
   0  10  15        1.73        0.88      1.27 o
   1  10  15       35.83       43.48      2.31 o
   2  10  15       65.04       62.02      3.19 o
   3  10  15       16.14       15.97      1.88 o
   4  10  15        4.37        4.27      1.23 o
   5  10  15        4.96        3.93      1.24 o
   6  10  15       29.80       30.21      2.00 o
   7  10  15       16.87       16.71      1.71 o
   8  10  15        4.87        3.27      3.73 o
   9  10  15        0.62        1.49      1.37 o
  -4  11  15        2.40        1.97      2.02 o
  -3  11  15        0.31       -1.59      1.59 o
  -2  11  15        4.25        3.72      1.52 o
  -1  11  15        0.82       -1.13      1.28 o
   0  11  15        5.10        2.93      1.46 o
   1  11  15        0.07       -1.08      1.08 o
   2  11  15        2.90        1.51      1.22 o
   3  11  15       25.93       26.83      2.22 o
   4  11  15       12.38       11.60      2.25 o
   5  11  15       11.43       10.47      1.52 o
   6  11  15        1.93        1.23      1.20 o
   7  11  15        0.43        0.86      1.50 o
   8  11  15        9.34        8.87      2.95 o
   9  11  15        0.32        0.13      3.54 o
  -3  12  15        0.56       -1.86      1.86 o
  -2  12  15        0.44       -1.79      1.79 o
  -1  12  15        0.31       -1.21      1.21 o
   0  12  15       11.33       13.67      1.97 o
   1  12  15       14.16       14.86      1.71 o
   2  12  15       54.97       65.07      7.06 o
   3  12  15        4.03        6.15      1.64 o
   4  12  15        0.03        0.73      1.28 o
   5  12  15        4.25        3.58      1.48 o
   6  12  15        4.97        3.31      1.40 o
   7  12  15        3.82        4.68      1.76 o
   8  12  15        0.14       -0.76      3.36 o
  -2  13  15        0.01        0.76      2.26 o
  -1  13  15        1.13        0.60      1.48 o
   0  13  15        0.11       -0.44      2.06 o
   1  13  15        0.03       -1.95      1.95 o
   2  13  15       22.41       21.25      2.63 o
   3  13  15        1.52        0.96      3.25 o
   4  13  15       10.05       12.82      1.77 o
   5  13  15        0.01       -0.52      1.36 o
   6  13  15       11.35       15.69      2.37 o
   7  13  15        2.54        5.20      3.83 o
  -1  14  15        0.09       -0.78      2.29 o
   0  14  15        0.20       -0.36      2.46 o
   1  14  15        9.35        8.43      2.96 o
   2  14  15        1.84        1.72      4.19 o
   3  14  15        0.09        0.91      1.85 o
   4  14  15        3.18       -0.65      1.79 o
   5  14  15        5.57        5.23      2.06 o
   6  14  15        8.18       12.75      4.30 o
   7  14  15        0.35        2.35      3.72 o
   1  15  15        0.48       -0.56      2.58 o
   3  15  15        0.99        1.44      1.91 o
   4  15  15        0.64       -0.34      1.83 o
   5  15  15        0.09       -3.43      3.43 o
  -1  -5  16        0.07       -0.17      1.82 o
   0  -5  16       15.13       10.15      2.98 o
   1  -5  16        0.35       -1.14      2.40 o
  -2  -4  16        2.25        2.75      1.74 o
  -1  -4  16        0.53       -0.17      1.67 o
   0  -4  16        0.36        1.70      2.46 o
   1  -4  16        5.03        7.15      2.58 o
   2  -4  16        3.60        2.67      1.66 o
   3  -4  16        0.23       -0.63      2.15 o
  -4  -3  16        7.14        7.15      2.87 o
  -3  -3  16       10.84       13.30      3.71 o
  -2  -3  16        1.06       -0.37      1.05 o
  -1  -3  16        1.12       -1.38      1.38 o
   0  -3  16       19.43       19.60      3.88 o
   1  -3  16       26.83       32.36      3.88 o
   2  -3  16       12.31       12.08      2.35 o
   3  -3  16       17.26       17.66      2.48 o
   4  -3  16        0.77        0.96      2.06 o
  -4  -2  16        1.32        2.75      2.07 o
  -3  -2  16        0.99        1.58      1.27 o
  -2  -2  16        1.68        0.22      1.23 o
  -1  -2  16        1.77        3.24      1.70 o
   0  -2  16        0.07        0.54      1.21 o
   1  -2  16        2.66        3.05      1.56 o
   2  -2  16       13.65       17.08      2.10 o
   3  -2  16        0.22        2.49      1.51 o
   4  -2  16        0.57        0.64      1.65 o
   5  -2  16        4.14        4.39      2.22 o
   6  -2  16       10.95       11.52      2.67 o
  -5  -1  16        4.98        9.99      3.14 o
  -4  -1  16        7.49       15.52      2.13 o
  -3  -1  16        3.39        2.50      1.23 o
  -2  -1  16        0.10       -0.04      1.15 o
  -1  -1  16        2.78       -0.30      1.15 o
   0  -1  16       23.67       29.80      2.06 o
   1  -1  16        9.45        9.54      1.47 o
   2  -1  16       10.00       13.70      1.83 o
   3  -1  16        6.71        4.36      2.70 o
   4  -1  16       18.20       18.66      3.38 o
   5  -1  16       17.30       21.04      2.21 o
   6  -1  16       20.21       24.72      3.09 o
   7  -1  16        0.06       -0.34      1.82 o
  -5   0  16       31.07       34.27      2.72 o
  -4   0  16        1.36        1.85      1.46 o
  -3   0  16        5.27        4.12      1.28 o
  -2   0  16        4.56        7.37      1.36 o
  -1   0  16        2.73        2.23      1.75 o
   0   0  16        4.48        3.98      1.08 o
   1   0  16        1.05        4.05      1.19 o
   2   0  16       23.33       28.41      2.30 o
   3   0  16        0.85        1.44      1.35 o
   4   0  16        1.60        1.41      2.36 o
   5   0  16        0.46        0.51      1.29 o
   6   0  16       15.75       17.75      2.71 o
   7   0  16        3.24        6.32      2.13 o
   8   0  16        3.39        6.03      1.48 o
  -6   1  16        0.23        0.20      2.73 o
  -5   1  16        7.60        5.62      2.08 o
  -4   1  16        0.62        0.67      1.13 o
  -3   1  16       20.00       16.99      1.84 o
  -2   1  16        1.68        2.60      1.12 o
  -1   1  16       11.66       12.93      1.46 o
   0   1  16        4.52        5.24      1.02 o
   1   1  16        0.00        1.78      1.05 o
   2   1  16        3.49        3.72      1.37 o
   3   1  16        0.00       -0.23      0.99 o
   4   1  16       17.83       19.65      1.69 o
   5   1  16        0.06       -0.46      1.00 o
   6   1  16        9.40       12.80      1.55 o
   7   1  16        3.14        3.16      1.90 o
   8   1  16        2.78        3.65      1.48 o
  -6   2  16        4.15        7.57      3.14 o
  -5   2  16       30.50       28.74      2.46 o
  -4   2  16        1.70        1.45      1.13 o
  -3   2  16        0.07       -0.03      1.07 o
  -2   2  16        5.63        5.37      1.24 o
  -1   2  16       11.50        7.42      1.24 o
   0   2  16        0.66        0.99      1.05 o
   1   2  16       16.54       17.14      1.31 o
   2   2  16        5.11        6.21      1.16 o
   3   2  16        1.88        1.48      0.99 o
   4   2  16        1.00       -0.36      0.98 o
   5   2  16        2.87        2.86      1.11 o
   6   2  16       19.07       19.64      1.67 o
   7   2  16        6.50        7.55      1.77 o
   8   2  16        7.99        5.56      1.44 o
   9   2  16        0.57       -1.86      2.60 o
  -6   3  16        0.81        0.65      2.64 o
  -5   3  16       11.22        8.47      1.72 o
  -4   3  16        1.05       -0.55      1.03 o
  -3   3  16        2.82        3.83      1.17 o
  -2   3  16        0.45       -0.69      0.98 o
  -1   3  16        0.41        0.87      1.26 o
   0   3  16       42.02       41.10      2.85 o
   1   3  16        0.19       -0.30      0.79 o
   2   3  16        0.80        1.57      0.96 o
   3   3  16        6.51        7.91      2.98 o
   4   3  16       31.64       33.68      2.02 o
   5   3  16        6.96        9.97      1.74 o
   6   3  16        3.86        3.16      1.16 o
   7   3  16        2.76        3.52      1.19 o
   8   3  16        0.56       -1.27      1.92 o
   9   3  16        0.06       -2.31      2.42 o
  10   3  16        5.82        9.08      3.56 o
  -6   4  16        1.49        1.41      2.71 o
  -5   4  16        0.44        0.28      1.39 o
  -4   4  16       21.14       24.58      2.50 o
  -3   4  16        9.45        9.28      1.36 o
  -2   4  16       31.10       24.06      2.13 o
  -1   4  16       29.79       30.56      3.85 o
   0   4  16        0.15       -0.83      0.83 o
   1   4  16       10.87        9.21      0.95 o
   2   4  16        6.18        6.49      1.17 o
   3   4  16        0.03       -0.05      1.52 o
   4   4  16        0.48        1.11      1.01 o
   5   4  16        3.85        2.15      1.04 o
   6   4  16       19.79       24.61      2.19 o
   7   4  16        2.05        2.62      1.18 o
   8   4  16        0.37       -0.73      1.28 o
   9   4  16        8.46        9.59      3.50 o
  10   4  16        3.15        1.75      3.27 o
  -6   5  16        7.96        9.32      3.18 o
  -5   5  16        4.97        3.46      1.55 o
  -4   5  16        0.01        1.57      1.10 o
  -3   5  16        1.30        1.15      1.34 o
  -2   5  16       39.58       42.00      2.66 o
  -1   5  16       47.18       47.09      5.51 o
   0   5  16       62.93       69.17      2.37 o
   1   5  16        0.62        0.62      0.72 o
   2   5  16        2.00        1.30      1.33 o
   3   5  16        8.48        7.45      1.82 o
   4   5  16       28.79       28.95      1.83 o
   5   5  16        0.01        0.01      1.00 o
   6   5  16        0.91        1.20      1.31 o
   7   5  16        1.74        1.83      1.17 o
   8   5  16       52.48       64.63      3.43 o
   9   5  16        0.06        0.29      2.69 o
  10   5  16        0.80        1.93      3.09 o
  -5   6  16        0.69        1.23      1.73 o
  -4   6  16        4.46        0.43      1.97 o
  -3   6  16        2.01        2.28      1.34 o
  -2   6  16        0.04        0.52      1.51 o
  -1   6  16       14.31       13.69      1.98 o
   0   6  16        0.29        1.28      0.94 o
   1   6  16       28.58       30.00      1.41 o
   2   6  16       36.81       39.20      1.81 o
   3   6  16        2.83        1.11      1.12 o
   4   6  16        3.06        1.73      1.06 o
   5   6  16       10.84       10.14      1.33 o
   6   6  16        3.28        2.96      1.07 o
   7   6  16        0.21        0.04      1.02 o
   8   6  16       11.07       14.44      1.86 o
   9   6  16        0.21        3.81      3.11 o
  10   6  16       10.54       11.81      3.92 o
  -5   7  16        4.97        4.35      1.93 o
  -4   7  16        0.02        0.53      1.26 o
  -3   7  16       17.38       15.44      1.83 o
  -2   7  16       20.26       19.49      2.30 o
  -1   7  16       19.35       16.66      1.98 o
   0   7  16        0.88        0.21      1.04 o
   1   7  16       61.03       62.21      1.98 o
   2   7  16        2.99        2.18      0.95 o
   3   7  16        9.90        8.98      1.54 o
   4   7  16        0.30       -0.94      0.94 o
   5   7  16        0.68       -0.94      0.94 o
   6   7  16        0.75       -0.05      0.97 o
   7   7  16        2.84        2.04      1.17 o
   8   7  16       11.08       12.34      2.42 o
   9   7  16        0.66        0.16      1.99 o
  -5   8  16        0.47       -0.49      1.59 o
  -4   8  16        0.01        0.49      1.75 o
  -3   8  16       25.97       31.98      2.68 o
  -2   8  16        0.01       -0.28      1.37 o
  -1   8  16        8.03        7.93      1.58 o
   0   8  16        1.76       -0.75      2.02 o
   1   8  16        0.45       -0.84      0.84 o
   2   8  16        0.00       -0.36      0.90 o
   3   8  16       20.57       20.63      1.93 o
   4   8  16        0.57        0.44      1.01 o
   5   8  16       11.34       10.45      1.40 o
   6   8  16        1.06        0.66      1.01 o
   7   8  16        0.01       -0.95      1.07 o
   8   8  16        4.19        3.51      1.57 o
   9   8  16        0.00       -1.09      1.98 o
  -4   9  16        0.08       -0.47      1.77 o
  -3   9  16        0.16       -1.17      1.22 o
  -2   9  16        3.76        5.66      1.56 o
  -1   9  16       58.03       61.24      3.27 o
   0   9  16        5.48        4.49      1.54 o
   1   9  16       28.95       28.88      1.89 o
   2   9  16        8.56        6.83      1.30 o
   3   9  16        0.95        0.10      0.97 o
   4   9  16        3.72        3.38      1.20 o
   5   9  16        2.36        2.00      1.15 o
   6   9  16        0.06       -1.06      1.06 o
   7   9  16        8.24        8.80      1.85 o
   8   9  16        0.65        0.91      1.46 o
   9   9  16        0.08       -0.87      1.26 o
  -3  10  16        0.06       -1.57      1.57 o
  -2  10  16        0.09        0.92      1.89 o
  -1  10  16        8.28        4.45      1.49 o
   0  10  16        2.71        0.57      1.42 o
   1  10  16       14.39       14.35      1.59 o
   2  10  16       24.73       28.40      1.97 o
   3  10  16        5.70        4.65      1.49 o
   4  10  16        0.02       -0.13      1.13 o
   5  10  16        1.90        0.43      1.16 o
   6  10  16       13.26       13.05      1.60 o
   7  10  16        0.35        1.79      2.33 o
   8  10  16        0.06        0.50      1.56 o
   9  10  16        0.10        1.34      3.56 o
  -3  11  16        9.70       12.10      2.55 o
  -2  11  16        0.15       -0.67      1.36 o
  -1  11  16        4.41        2.27      1.46 o
   0  11  16        1.30       -0.84      1.41 o
   1  11  16        3.03       -0.80      1.55 o
   2  11  16       45.80       45.66      3.13 o
   3  11  16        7.27        5.13      1.66 o
   4  11  16       11.81       13.36      1.69 o
   5  11  16        0.01       -1.16      1.16 o
   6  11  16        2.51        2.77      1.60 o
   7  11  16        0.17        1.04      1.48 o
   8  11  16        1.86        1.37      3.36 o
  -2  12  16        5.11        1.17      2.20 o
  -1  12  16        2.62       -0.66      1.35 o
   0  12  16        2.58        0.77      2.60 o
   1  12  16        0.99        0.49      2.22 o
   2  12  16        0.02       -0.66      1.73 o
   3  12  16        0.46       -1.37      1.37 o
   4  12  16       13.86       14.99      1.77 o
   5  12  16        2.04        0.23      1.33 o
   6  12  16       22.51       22.82      2.64 o
   7  12  16        0.84       -1.46      3.36 o
  -1  13  16        0.07       -0.74      2.20 o
   0  13  16        0.27       -1.88      1.88 o
   1  13  16        5.91        8.20      2.87 o
   2  13  16        1.95        2.54      1.65 o
   3  13  16        9.12        6.48      2.55 o
   4  13  16        0.54        0.27      1.31 o
   5  13  16        3.30       -0.39      1.83 o
   6  13  16        0.13        3.23      3.61 o
   7  13  16        1.13        2.78      3.85 o
   0  14  16        0.73       -1.05      2.35 o
   1  14  16        6.04        4.82      2.69 o
   3  14  16        0.01       -0.40      1.69 o
   4  14  16        0.00       -1.47      1.47 o
   5  14  16        3.35        5.15      3.90 o
   6  14  16        0.08       -2.13      3.45 o
   3  15  16        3.98        1.97      3.81 o
   4  15  16        4.13        0.65      3.65 o
   1  -4  17       11.24       12.71      3.32 o
  -2  -3  17        0.18       -2.22      2.22 o
  -1  -3  17        2.83        4.31      1.82 o
   0  -3  17        0.86       -0.56      2.31 o
   1  -3  17        0.46        1.08      2.11 o
   2  -3  17        0.37        1.03      2.20 o
   3  -3  17        1.04        1.86      2.29 o
  -3  -2  17        0.74       -0.83      2.31 o
  -2  -2  17        0.93        0.58      1.58 o
  -1  -2  17        0.17       -0.01      1.54 o
   0  -2  17        0.05       -1.21      1.21 o
   1  -2  17        0.98       -0.02      2.29 o
   2  -2  17        1.72        1.38      1.58 o
   3  -2  17        0.10        1.99      2.17 o
   4  -2  17        1.96        1.43      2.08 o
  -4  -1  17        1.08       -0.22      2.38 o
  -3  -1  17        4.43        4.99      2.02 o
  -2  -1  17        1.66        2.31      1.30 o
  -1  -1  17        5.09        3.34      1.63 o
   0  -1  17        0.04       -1.46      1.46 o
   1  -1  17        1.86        2.76      2.20 o
   2  -1  17        0.07       -0.57      1.31 o
   3  -1  17        0.12       -1.27      1.27 o
   4  -1  17        0.79        1.39      2.04 o
   5  -1  17       11.77        8.52      2.46 o
  -4   0  17        0.18        1.39      2.46 o
  -3   0  17        1.06        0.44      1.45 o
  -2   0  17        4.48        8.02      1.77 o
  -1   0  17        8.57        9.75      1.53 o
   0   0  17        0.13        0.21      1.46 o
   1   0  17       15.33       16.10      2.09 o
   2   0  17        2.04        2.71      2.13 o
   3   0  17        0.37        0.52      1.78 o
   4   0  17        3.61        3.98      1.52 o
   5   0  17        2.94        2.96      2.02 o
   6   0  17        5.28        6.88      2.42 o
  -5   1  17        5.40        7.17      3.07 o
  -4   1  17        9.87       12.67      2.00 o
  -3   1  17        5.01        7.67      1.46 o
  -2   1  17       17.08       20.13      2.89 o
  -1   1  17        5.94        5.65      1.64 o
   0   1  17        2.03        4.41      1.60 o
   1   1  17        0.04        0.91      1.15 o
   2   1  17        0.20        0.12      1.27 o
   3   1  17       46.88       55.34      2.82 o
   4   1  17        0.08       -0.27      1.27 o
   5   1  17        2.32        3.39      1.99 o
   6   1  17        0.89        1.75      2.06 o
   7   1  17       28.41       31.66      3.20 o
  -5   2  17        1.11        2.46      2.82 o
  -4   2  17        0.31        0.97      1.43 o
  -3   2  17        0.27        0.88      1.14 o
  -2   2  17       18.54       18.23      2.07 o
  -1   2  17       11.59       15.00      1.99 o
   0   2  17       24.04       19.59      1.76 o
   1   2  17       17.50       21.69      1.83 o
   2   2  17        0.01        0.53      1.23 o
   3   2  17        0.00        0.09      1.00 o
   4   2  17        4.17        5.26      1.33 o
   5   2  17       21.92       22.14      1.85 o
   6   2  17        0.02       -1.00      1.33 o
   7   2  17       10.43        9.82      2.88 o
   8   2  17        0.47        1.37      1.61 o
  -5   3  17        0.00       -2.33      2.33 o
  -4   3  17       14.50       20.03      2.94 o
  -3   3  17        0.75        1.42      2.15 o
  -2   3  17       11.59       12.26      1.85 o
  -1   3  17        0.90       -1.31      1.31 o
   0   3  17       10.20        9.95      1.46 o
   1   3  17        1.32       -0.07      1.06 o
   2   3  17        0.00       -1.04      1.04 o
   3   3  17        6.63        9.47      2.59 o
   4   3  17        6.97        8.22      1.34 o
   5   3  17        3.19        1.66      1.14 o
   6   3  17        2.32        0.92      1.15 o
   7   3  17        4.61        5.17      2.29 o
   8   3  17        0.47        1.17      1.79 o
   9   3  17        1.85        1.97      2.96 o
  -4   4  17        3.46        4.21      2.04 o
  -3   4  17        0.02       -1.21      1.21 o
  -2   4  17       17.84       15.13      1.92 o
  -1   4  17       12.48       14.88      1.93 o
   0   4  17       21.41       22.18      1.76 o
   1   4  17        0.71       -0.13      0.97 o
   2   4  17        0.21       -0.74      0.95 o
   3   4  17        2.20       -0.65      1.09 o
   4   4  17        5.22        3.50      1.38 o
   5   4  17       18.52       18.96      1.70 o
   6   4  17       13.12       15.90      1.61 o
   7   4  17        0.24       -0.26      1.87 o
   8   4  17        4.08        3.90      2.70 o
   9   4  17        0.13        0.87      3.03 o
  -4   5  17        2.31        5.74      2.20 o
  -3   5  17        0.24        1.52      1.37 o
  -2   5  17        0.08       -0.47      1.19 o
  -1   5  17       24.33       29.23      2.31 o
   0   5  17        2.49        4.08      1.17 o
   1   5  17        4.13        4.07      1.05 o
   2   5  17        1.91        1.59      1.04 o
   3   5  17        0.55        0.19      1.33 o
   4   5  17        4.89        3.94      1.28 o
   5   5  17       17.94       21.81      1.76 o
   6   5  17        8.85        8.35      1.35 o
   7   5  17        2.96        1.80      1.50 o
   8   5  17        0.50        1.22      1.48 o
   9   5  17        0.33        2.69      2.98 o
  -4   6  17        4.14        4.26      2.11 o
  -3   6  17       17.19       18.42      1.96 o
  -2   6  17       12.85       12.04      1.76 o
  -1   6  17        0.75        1.50      1.38 o
   0   6  17       10.06       10.95      1.43 o
   1   6  17       62.21       67.28      2.37 o
   2   6  17        0.58        1.05      1.06 o
   3   6  17       50.64       58.85      3.13 o
   4   6  17        1.15        1.35      1.13 o
   5   6  17        1.19        1.55      1.15 o
   6   6  17        0.00       -0.94      1.03 o
   7   6  17        1.38        1.18      1.50 o
   8   6  17        0.00        0.24      1.47 o
   9   6  17        3.38        0.74      2.82 o
  -4   7  17        0.61        1.12      1.79 o
  -3   7  17        0.04        0.46      1.28 o
  -2   7  17        0.80        1.72      1.39 o
  -1   7  17        7.34        6.15      1.54 o
   0   7  17        8.06        6.69      1.60 o
   1   7  17       16.05       13.26      1.55 o
   2   7  17        5.45        4.54      1.26 o
   3   7  17       18.85       17.96      1.95 o
   4   7  17       22.82       22.86      2.43 o
   5   7  17       10.29       12.27      2.34 o
   6   7  17        0.01        0.37      1.07 o
   7   7  17        0.65       -0.65      1.46 o
   8   7  17        1.70        3.36      1.60 o
   9   7  17        1.98        0.84      1.70 o
  -4   8  17        0.75       -1.68      1.68 o
  -3   8  17        2.73        1.99      2.02 o
  -2   8  17       28.53       33.53      3.41 o
  -1   8  17        1.68        2.55      1.52 o
   0   8  17        5.16        4.55      1.57 o
   1   8  17       24.18       20.94      1.76 o
   2   8  17       30.55       29.84      1.98 o
   3   8  17        1.95        2.57      1.38 o
   4   8  17        7.12        8.27      1.47 o
   5   8  17        3.30        4.73      1.27 o
   6   8  17        1.12       -0.34      1.08 o
   7   8  17        2.59        2.52      1.65 o
   8   8  17        1.36        3.50      2.13 o
  -3   9  17        0.25        1.12      2.02 o
  -2   9  17        8.17        8.95      1.76 o
  -1   9  17        0.35        1.60      1.58 o
   0   9  17       28.15       30.42      2.45 o
   1   9  17        8.28        6.00      1.81 o
   2   9  17        2.85        3.37      1.31 o
   3   9  17        6.48        5.10      2.17 o
   4   9  17       19.27       22.03      1.90 o
   5   9  17        0.00        0.15      1.13 o
   6   9  17        7.99        8.56      1.47 o
   7   9  17       10.44       14.17      3.91 o
   8   9  17        0.67        3.03      3.23 o
  -3  10  17        0.89       -0.92      1.88 o
  -2  10  17        0.15       -1.32      1.86 o
  -1  10  17        1.09        1.23      2.25 o
   0  10  17       16.01       16.90      3.06 o
   1  10  17        9.99        9.12      1.88 o
   2  10  17       29.18       38.58      2.97 o
   3  10  17        1.13       -0.89      1.40 o
   4  10  17        2.17        1.90      1.30 o
   5  10  17        0.81        1.34      1.20 o
   6  10  17        0.07       -0.41      1.47 o
   7  10  17        1.01        2.76      1.51 o
   8  10  17        1.43        4.53      3.47 o
  -2  11  17        0.66       -0.54      1.93 o
  -1  11  17        0.24        0.20      1.40 o
   0  11  17        0.47       -0.78      1.39 o
   1  11  17        2.93        3.74      2.38 o
   2  11  17        3.73        5.00      1.83 o
   3  11  17       12.84       12.60      2.60 o
   4  11  17       15.10       15.73      2.25 o
   5  11  17        0.00       -0.17      1.21 o
   6  11  17        1.03        1.76      1.73 o
   7  11  17        2.68        0.94      3.45 o
  -1  12  17        0.13        4.08      2.53 o
   0  12  17        0.64       -0.18      2.06 o
   1  12  17        0.69        2.20      2.29 o
   2  12  17        0.00       -1.27      1.49 o
   3  12  17        6.95        6.10      2.53 o
   4  12  17        4.88        3.27      1.45 o
   5  12  17        5.91        4.59      2.25 o
   6  12  17        0.21       -1.75      3.27 o
   0  13  17        4.11        6.14      2.85 o
   1  13  17        0.46       -1.61      2.35 o
   2  13  17        0.40       -0.78      2.02 o
   3  13  17        0.03       -1.84      1.84 o
   4  13  17        0.69        2.00      2.50 o
   5  13  17        0.21        0.52      3.52 o
   6  13  17        3.72        4.03      3.76 o
   1  14  17        2.98        4.93      2.91 o
   3  14  17        0.05       -0.10      1.78 o
   4  14  17        0.12       -3.27      3.27 o
  -1  -2  18        0.64        1.84      2.49 o
   1  -2  18        0.58       -1.19      2.24 o
   2  -2  18        8.75        9.08      2.85 o
  -1  -1  18        0.11       -0.07      2.38 o
   0  -1  18        5.82        6.88      2.98 o
   1  -1  18        0.00       -1.46      2.02 o
   2  -1  18        0.00       -0.38      2.26 o
   3  -1  18        1.22       -0.29      2.20 o
  -2   0  18        0.04       -1.30      2.20 o
  -1   0  18        0.00       -1.12      2.24 o
   0   0  18       12.66        9.21      2.96 o
   1   0  18        1.98        3.36      2.49 o
   2   0  18        1.62       -0.25      2.13 o
   3   0  18        0.67       -0.53      1.45 o
   4   0  18        0.62        2.80      2.29 o
  -3   1  18        1.58        0.29      2.22 o
  -2   1  18        0.46       -1.03      1.42 o
  -1   1  18        0.01        5.51      2.51 o
   0   1  18        0.50        0.83      2.31 o
   1   1  18        0.09       -0.04      1.88 o
   2   1  18        9.62        7.77      1.77 o
   3   1  18       10.35       10.94      1.92 o
   4   1  18        2.95        4.69      1.65 o
   5   1  18        1.19        1.88      2.04 o
  -3   2  18        0.23       -0.04      2.02 o
  -2   2  18        2.91        2.19      1.63 o
  -1   2  18        0.37       -0.38      1.41 o
   0   2  18        1.17        3.50      2.40 o
   1   2  18        0.58        0.69      1.44 o
   2   2  18       25.81       24.32      2.32 o
   3   2  18        4.44        3.83      1.32 o
   4   2  18        5.59        5.84      1.41 o
   5   2  18        0.25       -0.64      1.39 o
   6   2  18        7.54       11.36      2.55 o
  -3   3  18       24.15       31.33      3.74 o
  -2   3  18        0.94        2.00      1.58 o
  -1   3  18        0.34        1.15      1.52 o
   0   3  18       13.80       14.81      3.00 o
   1   3  18        3.85        4.15      1.63 o
   2   3  18        5.70        5.98      1.68 o
   3   3  18        1.35        1.57      1.15 o
   4   3  18        0.97       -0.16      1.15 o
   5   3  18        0.22        0.70      1.12 o
   6   3  18        1.42        0.35      1.48 o
   7   3  18        0.53        4.32      2.87 o
   8   3  18        0.09        2.67      2.82 o
  -3   4  18       11.70       10.73      2.69 o
  -2   4  18        7.24        9.02      1.83 o
  -1   4  18       36.27       42.53      2.91 o
   0   4  18        0.00       -1.07      2.91 o
   1   4  18        0.17       -1.01      1.49 o
   2   4  18        0.32        0.29      2.63 o
   3   4  18        8.64        8.89      1.50 o
   4   4  18        9.12       11.01      2.54 o
   5   4  18        0.06        0.09      1.52 o
   6   4  18        0.98        2.67      1.56 o
   7   4  18        2.76        3.84      1.70 o
   8   4  18        2.21       -0.09      2.87 o
  -3   5  18        0.00        2.62      2.22 o
  -2   5  18       13.92        8.07      1.83 o
  -1   5  18       20.96       23.16      2.26 o
   0   5  18        2.73        3.63      2.85 o
   1   5  18       28.88       32.40      2.74 o
   2   5  18        0.14       -1.87      1.87 o
   3   5  18        8.47        5.12      1.59 o
   4   5  18       19.56       18.00      1.77 o
   5   5  18        1.47        1.46      1.18 o
   6   5  18        0.55        1.92      1.50 o
   7   5  18        0.03       -0.71      1.47 o
   8   5  18        3.31        3.25      2.96 o
  -3   6  18        2.44        5.00      2.38 o
  -2   6  18        4.96        5.22      1.70 o
  -1   6  18        0.01        0.45      1.49 o
   0   6  18       60.02       61.15      4.32 o
   1   6  18        1.07        3.12      2.03 o
   2   6  18        4.26        3.12      1.46 o
   3   6  18        6.33        6.04      1.59 o
   4   6  18       16.45       18.85      1.82 o
   5   6  18        1.12        0.72      1.14 o
   6   6  18        6.68        7.82      2.22 o
   7   6  18        1.98        0.10      1.58 o
   8   6  18        1.94       -1.37      2.85 o
  -3   7  18        0.86        1.52      2.06 o
  -2   7  18       52.56       62.23      3.48 o
  -1   7  18        7.53        6.80      1.74 o
   0   7  18        0.12       -0.51      1.50 o
   1   7  18        1.72        0.52      1.55 o
   2   7  18       27.91       28.18      2.48 o
   3   7  18        3.48        4.51      2.38 o
   4   7  18        6.16        4.41      1.35 o
   5   7  18        0.78        1.18      1.59 o
   6   7  18        3.57        3.34      1.57 o
   7   7  18       10.11       10.82      2.04 o
   8   7  18        2.46       -0.22      3.03 o
  -3   8  18        2.14        3.47      2.29 o
  -2   8  18       13.05       11.74      2.89 o
  -1   8  18        0.19       -1.16      1.30 o
   0   8  18       44.16       47.02      2.99 o
   1   8  18        0.29        1.25      1.58 o
   2   8  18        1.32        3.68      1.65 o
   3   8  18        4.85        3.80      1.85 o
   4   8  18       22.31       27.92      2.09 o
   5   8  18        9.42        7.89      1.49 o
   6   8  18        1.63        4.24      2.61 o
   7   8  18       12.27       16.43      2.35 o
   8   8  18        7.23       10.17      3.76 o
  -2   9  18        1.92        2.67      2.31 o
  -1   9  18        6.32        5.83      1.65 o
   0   9  18        0.58        1.13      1.47 o
   1   9  18        0.16        0.85      3.00 o
   2   9  18       15.93       11.83      2.15 o
   3   9  18        4.04        4.17      1.62 o
   4   9  18        0.50        0.29      1.28 o
   5   9  18        0.23        0.94      1.23 o
   6   9  18        1.44        0.33      1.53 o
   7   9  18        1.39        1.84      3.05 o
  -1  10  18        0.95        1.90      1.45 o
   0  10  18        0.15        0.67      2.29 o
   1  10  18       10.74       12.21      3.09 o
   2  10  18        0.15        1.64      2.06 o
   3  10  18        3.50        5.02      2.46 o
   4  10  18        1.67        2.44      1.33 o
   5  10  18        6.04        1.79      1.69 o
   6  10  18        0.01       -1.48      1.48 o
   7  10  18        1.11        2.78      3.09 o
  -1  11  18        0.69        1.41      2.35 o
   0  11  18        0.14       -2.20      2.20 o
   1  11  18        0.48       -2.17      2.17 o
   2  11  18        0.98       -0.47      1.99 o
   3  11  18        3.42        5.09      2.46 o
   4  11  18        1.53       -0.39      2.01 o
   5  11  18        0.13        0.14      1.67 o
   6  11  18        0.04       -0.54      3.34 o
   0  12  18        5.11        8.54      2.98 o
   1  12  18        0.69        0.43      2.53 o
   2  12  18        2.08        3.92      2.60 o
   3  12  18        0.34       -0.27      2.06 o
   4  12  18        4.52        6.76      2.16 o
   5  12  18        0.01       -2.04      3.18 o
   1  13  18        5.42        5.49      2.89 o
   3  13  18        0.32        0.58      1.98 o
   4  13  18        0.33        0.54      3.56 o
   1  -1  19        0.20       -1.03      2.46 o
   0   0  19        7.33        8.90      3.25 o
   1   0  19        5.88        9.52      3.09 o
   2   0  19        0.01        1.37      2.44 o
  -1   1  19        0.05       -0.04      2.58 o
   0   1  19        6.72        5.87      2.96 o
   1   1  19        0.09        1.14      2.35 o
   2   1  19        4.16       10.02      2.87 o
   3   1  19        0.28       -0.85      2.26 o
  -1   2  19        0.19       -2.29      2.29 o
   0   2  19       42.86       54.25      5.09 o
   1   2  19        1.40        2.44      2.40 o
   2   2  19        0.53        1.08      2.22 o
   3   2  19        0.65       -1.41      1.41 o
   4   2  19       18.00       20.28      3.52 o
  -2   3  19        0.36        0.90      2.29 o
  -1   3  19       13.82       18.06      3.47 o
   0   3  19        0.76       -1.99      2.17 o
   1   3  19        1.63        3.37      1.75 o
   2   3  19       45.55       59.99      5.11 o
   3   3  19        0.15        1.22      1.35 o
   4   3  19        0.10        0.25      1.64 o
   5   3  19        0.01        0.52      1.66 o
   6   3  19       27.44       38.23      5.00 o
  -2   4  19        8.33        7.66      2.82 o
  -1   4  19        6.24        5.74      2.69 o
   0   4  19        5.01        6.97      2.94 o
   1   4  19        9.51        9.19      1.99 o
   2   4  19        6.77        4.91      2.51 o
   3   4  19        1.48        2.06      1.41 o
   4   4  19       38.19       49.68      2.78 o
   5   4  19        5.40        4.59      1.82 o
   6   4  19        0.05        4.10      2.98 o
   7   4  19        3.78        7.39      3.34 o
  -2   5  19        4.19        3.34      2.51 o
  -1   5  19        0.15       -0.04      1.55 o
   0   5  19       24.47       29.60      3.94 o
   1   5  19        9.83       13.24      2.15 o
   2   5  19        5.66        2.62      2.20 o
   3   5  19        6.03        8.31      1.57 o
   4   5  19        9.26       10.97      1.88 o
   5   5  19        0.00        2.17      1.69 o
   6   5  19       10.87       14.99      3.76 o
   7   5  19       10.24       13.87      3.92 o
  -2   6  19        3.80        3.65      2.53 o
  -1   6  19        2.94        1.77      1.59 o
   0   6  19        2.53       -2.20      2.20 o
   1   6  19       10.16       13.06      2.12 o
   2   6  19        7.88       10.35      2.69 o
   3   6  19        4.51        8.71      1.76 o
   4   6  19       11.86       10.34      1.71 o
   5   6  19        8.89       12.19      2.16 o
   6   6  19        1.80        0.61      1.63 o
   7   6  19        0.01        2.76      3.07 o
  -2   7  19        0.12       -2.04      2.04 o
  -1   7  19        0.08       -0.52      1.47 o
   0   7  19        5.15        7.37      2.89 o
   1   7  19        1.46       -1.39      1.41 o
   2   7  19        0.78        2.78      2.13 o
   3   7  19        0.34       -0.78      1.32 o
   4   7  19       24.80       27.18      4.57 o
   5   7  19       26.65       25.87      2.73 o
   6   7  19        3.71        6.50      3.45 o
   7   7  19        5.72        5.49      3.45 o
  -1   8  19       17.78       21.24      3.47 o
   0   8  19        0.14        0.34      2.20 o
   1   8  19        0.01        0.85      2.33 o
   2   8  19        1.22        1.57      2.17 o
   3   8  19        0.92        4.10      2.26 o
   4   8  19        1.57        4.38      1.84 o
   5   8  19        6.59        6.08      2.42 o
   6   8  19        4.81        7.15      3.47 o
   7   8  19        3.33        2.33      3.34 o
  -1   9  19        0.00        0.63      2.26 o
   0   9  19        0.65       -1.84      2.11 o
   1   9  19       13.60       15.89      3.27 o
   2   9  19        0.00        3.61      2.33 o
   3   9  19        8.43       10.08      2.69 o
   4   9  19        1.98        1.14      1.34 o
   5   9  19        0.24        0.42      2.49 o
   6   9  19        0.60        0.09      3.03 o
   0  10  19        0.23        2.98      2.58 o
   1  10  19       11.98        9.95      3.00 o
   2  10  19        1.66        1.99      2.22 o
   3  10  19        1.25        2.67      2.29 o
   4  10  19        2.97        2.41      1.83 o
   5  10  19        4.12        5.74      3.36 o
   6  10  19        0.29        0.20      3.11 o
   0  11  19        3.17       -0.47      2.42 o
   1  11  19        8.93       11.14      3.16 o
   2  11  19        2.34        0.92      2.22 o
   3  11  19        3.37        5.31      2.60 o
   4  11  19        1.75        1.96      1.86 o
   5  11  19        0.58       -2.80      2.98 o
   1  12  19        4.04        4.10      3.00 o
   3  12  19        3.13        3.99      2.42 o
   1   1  20        7.90        9.01      3.14 o
   0   2  20       17.37       26.08      3.90 o
   1   2  20        1.23        1.77      2.60 o
   2   2  20        0.00        2.24      2.55 o
   0   3  20        1.26        3.88      2.91 o
   1   3  20       20.80       22.25      3.63 o
   2   3  20        3.98        4.03      2.49 o
   3   3  20        3.94        4.59      2.69 o
   0   4  20       13.28       16.45      3.45 o
   1   4  20       18.48       17.73      3.59 o
   2   4  20        3.55        6.12      2.55 o
   3   4  20       22.76       33.57      3.05 o
   4   4  20        4.41        2.73      3.07 o
   5   4  20        0.68        0.38      2.82 o
   6   4  20        3.59        5.54      3.43 o
   0   5  20        0.43       -2.31      2.31 o
   2   5  20        1.83        5.56      2.67 o
   3   5  20        6.05        2.91      1.87 o
   4   5  20        0.45        2.18      1.82 o
[truncated: 1,720 more chars]
